# Supplementary material for: AtSWEET11 and AtSWEET12 transporters function in tandem to modulate sugar flux in plants
Source: Plant Direct. 2023 Mar 8;7(3):e481. doi: 10.1002/pld3.481 (PMC9995347; doi:10.1002/pld3.481)
Supplement: Supplementary file 4 — Supplementary File S1. Details regarding raw data used for figure preparation. [file PLD3-7-e481-s001.xlsx]

## Sheet: 1a
Supplementary Table 1a: List of plant species used for orthology analysis of AtSWEET11 and AtSWEET12
S. No.	Name of the species	Name of the Family	AtSWEET11 Ortholog	AtSWEET12 Ortholog
1	Asparagus officinalis	Asparagaceae	Yes	Yes
2	Beta vulgaris	Amaranthaceae	Yes	Yes
3	Phoenix dactylifera	Arecaceae	Yes	No
4	Lactuca sativa	Asteraceae	Yes	Yes
5	Brassica juncea	Brassicaceae	Yes	Yes
6	Brassica napus	Brassicaceae	Yes	Yes
7	Brassica oleracea	Brassicaceae	Yes	Yes
8	Brassica rapa	Brassicaceae	Yes	Yes
9	Ananas comosus	Bromeliaceae	Yes	Yes
10	Musa acuminata	Musaceae	Yes	Yes
11	Eleusine coracana	Poaceae	Yes	Yes
12	Hordeum vulgare	Poaceae	Yes	No
13	Oryza sativa	Poaceae	Yes	Yes
14	Secale cereale	Poaceae	Yes	No
15	Setaria italica	Poaceae	Yes	Yes
16	Sorghum bicolor	Poaceae	Yes	Yes
17	Triticum aestivum	Poaceae	Yes	No
18	Zea mays	Poaceae	Yes	Yes
19	Saccharum spontaneum	Poaceae	Yes	No
20	Fragaria vesca	Rosaceae	Yes	No
21	Solanum tuberosum	Solanaceae	Yes	Yes
22	Vitis vinifera	Vitaceae	Yes	Yes
23	Solanum melongena	Solanaceae	Yes	Yes
24	Solanum lycopersicum	Solanaceae	Yes	Yes
25	Glycine max	Fabaceae	No	Yes
26	Citrus sinensis	Rutaceae	No	Yes
27	Coffea canephora	Rubiaceae	No	Yes
28	Gossypium raimondii	Malvaceae	No	Yes
29	Helianthus annuus	Asteraceae	No	Yes
30	Linum usitatissimum	Linaceae	No	Yes
31	Malus domestica	Rosaceae	No	Yes
32	Cannabis sativa	Cannabaceae	No	Yes
33	Cucumis melo	Cucurbitaceae	No	Yes
34	Cucumis sativus	Cucurbitaceae	No	Yes
35	Manihot esculenta	Euphorbiaceae	No	Yes
36	Ricinus communis	Euphorbiaceae	No	Yes
37	Papaver somniferum	Papaveraceae	No	Yes
38	Phaseolus vulgaris	Fabaceae	No	Yes
39	Prunus dulcis	Rosaceae	No	Yes

## Sheet: 1b
Supplementary Table 1b: Orthology analysis of AtSWEET11 using reverse blast analysis.
The list of top three hits are given in the table. Rows highlited in yellow were selected for further analysis in this study. The table also provide the information about Gene ID, gene length, chromosome location and number of trans membrane helices.
	Ortholog Identification								Chromosome Location				TM helices count
	qseqid	sseqid	pident	length	evalue	bitscore	qcovs	Gene_Id	Chromosome	Start	End	Strand	Helices	Gene Length
Asparagus officinalis	ONK72047	AT3G48740.1	63.014	219	6.1e-99	290	94	A4U43_C04F15140	4	44222226	44224228	-	7	2002
	gi|1141996629|gb|ONK77847.1|	AT3G48740.1	52.448	286	1.19e-94	281	98
	ONK77847	AT3G48740.1	52.448	286	1.26e-94	281	97
Beta vulgaris	KMT13853	AT3G48740.1	50.813	246	8.65e-83	250	94	BVRB_4g076970	4	5873537	5876296	+	7	2759
Phoenix dactylifera	XP_038985828.1	AT3G48740.1	52.941	272	1.77e-89	268	95	LOC120111855	NC_052400.1	6103428	6106280	+	7	2852
	XP_008802109.1	AT3G48740.1	47.735	287	3.04e-81	246	99
	XP_038986555.1	AT3G48740.1	51.57	223	2.23e-65	204	96
Lactuca sativa	XP_023747203.1	AT3G48740.1	55.039	258	2.67e-90	270	89	LOC111895356	NW_019682967.1	4609648	4613105	-	7	3457
Brassica juncea	A06_VARUNA_g1807.t1	AT3G48740.1	90.657	289	0	543	100	A06_VARUNA_g1807	A06	10517598	10519895	+	7	2297
	A06_VARUNA_g2460.t1	AT3G48740.1	90.311	289	0	535	100
	B03_VARUNA_g6083.t1	AT3G48740.1	92.364	275	0	528	99
Brassica napus	CDY05867	AT3G48740.1	91.349	289	0	549	100	BnaC08g20440D	LK031966	163042	165597	-	7	2555
	CDY08093	AT3G48740.1	90.657	289	0	543	100
	CDX77928	AT3G48740.1	90.311	289	0	535	100
Brassica oleracea	Bo8g077260.1	AT3G48740.1	91.349	289	0	549	100	Bo8g077260	C8	25287890	25289952	-	7	2062
	Bo1g078350.1	AT3G48740.1	89.273	289	0	530	100
	Bo3g111200.1	AT3G48740.1	90	290	0	531	100
Brassica rapa	Bra018039.1-P	AT3G48740.1	90.311	289	0	541	100	Bra018039	A06	9714905	9716975	+	7	2070
	Bra029914.1-P	AT3G48740.1	91.176	272	0	514	94
	Bra019560.1-P	AT3G48740.1	90.311	289	0	535	100
Ananas comosus	Aco019048.1.mrna1	AT3G48740.1	49.123	285	1.67e-90	270	99	Aco019048.1.path1	contig21	312514	314282	+	7	1768
	Aco004628.1.mrna1	AT3G48740.1	50.896	279	6.58e-90	268	97
	Aco003627.1.mrna1	AT3G48740.1	54.212	273	4.69e-98	289	100
Musa acuminata	Macma4_08_g00610.1	AT3G48740.1	49.481	289	2.1e-93	278	97	Macma4_08_g00610	chr08	666249	668393	+	7	2144
Eleusine coracana	ELECO.r07.9BG0716070.1	AT3G48740.1	54.945	273	1.9e-97	288	94	ELECO.r07.9BG0716070	9B	58731875	58733628	+	7	1753
	ELECO.r07.5BG0438580.1	AT3G48740.1	52.381	273	2.14e-89	267	97
Hordeum vulgare	HORVU1Hr1G010210.2	AT3G48740.1	52.921	291	1.79e-101	298	99	HORVU1Hr1G010210	chr1H	23166693	23169065	+	7	2372
	HORVU6Hr1G000440.3	AT3G48740.1	56.522	253	1.75e-97	288	85
	HORVU6Hr1G089600.1	AT3G48740.1	51.736	288	1.86e-94	283	78
Oryza sativa	Os12t0476200-01	AT3G48740.1	60.944	233	1.99e-94	281	78	Os12g0476200	12	17302127	17305326	-	7	3199
	Os02t0513100-01	AT3G48740.1	60.086	233	3.65e-91	273	73
Secale cereale	SECCE1Rv1G0007860.1	AT3G48740.1	52.189	297	9.46e-101	297	99	SECCE1Rv1G0007860	chr1R	42934477	42936240	+	7	1763
	SECCE1Rv1G0007890.1	AT3G48740.1	52.189	297	9.46e-101	297	99	SECCE1Rv1G0007890	chr1R	42954835	42956598	+	7	1763
	SECCE1Rv1G0007800.1	AT3G48740.1	57.647	255	4.03e-100	295	85
Setaria italica	KQK94690	AT3G48740.1	50.331	302	5.6e-97	287	99	SETIT_026691mg	VIII	25070512	25072153	-	7	1641
	KQK94691	AT3G48740.1	57.831	249	5.12e-96	285	83
Sorghum bicolor	KXG28442	AT3G48740.1	51.736	288	3.41e-92	275	99	SORBI_3005G123500	5	53906531	53909045	-	7	2514
	OQU79094	AT3G48740.1	52.857	280	3.51e-92	276	89
Triticum aestivum	TraesCS6B02G015300.1	AT3G48740.1	55.596	277	2.3e-104	306	95	TraesCS6B02G015300	6B	9079286	9081397	+	7	2111
	TraesCS6D02G009700.1	AT3G48740.1	54.874	277	1.39e-102	301	95
	TraesCS1B02G066900.1	AT3G48740.1	51.89	291	8.72e-101	297	99
Zea mays	Zm00001eb408900_P001	AT3G48740.1	59.494	237	8.75e-95	282	78	Zm00001eb408900	10	14592719	14595578	+	7	2859
Saccharum spontaneum	Sspon.02G0043680-1B-mRNA-1:cds	AT3G48740.1	56.981	265	7.75e-98	290	87	Sspon.02G0043680-1B	2B	95084128	95086283	+	7	2155
	Sspon.02G0043680-2C-mRNA-1:cds	AT3G48740.1	53.546	282	7.45e-97	287	92		Fvb5	5188507	5190910	-	7	2403
	Sspon.01G0007960-2P-mRNA-1:cds	AT3G48740.1	50	296	4.51e-95	282	99
Fragaria vesca	FvH4_5g08970.t1	AT3G48740.1	53.763	279	1.53e-106	312	89	FvH4_5g08970	Fvb5	5188507	5190910	+	7	2403
Solanum tuberosum	PGSC0003DMT400083992	AT3G48740.1	52.055	292	1.45e-95	284	96	PGSC0003DMG400033693	3	45373076	45375604	-	7	2528
Vitis vinifera	VIT_07s0104g01340.t01	AT3G48740.1	60.766	209	1.23e-84	255	76	VIT_07s0104g01340	7	2367941	2369677	-	6	1736
Solanum melongena	Smechr0302407.1	AT3G48740.1	55.639	266	1.04e-95	284	89	Smechr0302407	E03	84281391	84282720	-		1329
	Smechr0602591.1	AT3G48740.1	50.193	259	2.54e-77	237	90
Solanum lycopersicum	Solyc06g072620.3.1	AT3G48740.1	63.111	225	1.21e-91	283	98	Solyc06g072620.3	6	44927427	44941214	-	16	13787
	Solyc03g097870.3.1	AT3G48740.1	48.22	309	3.91e-89	268	93
	Solyc06g072620.3.1	AT3G48740.1	57.488	207	9.67e-75	239	98

## Sheet: 1c
Supplementary Table 1c: Orthology analysis of AtSWEET12 using reverse blast analysis
The list of top three hits are given in the table. Rows highlited in yellow were selected for further analysis in this study. The table also provide the information about Gene ID, gene length, chromosome location and number of trans membrane helices.
	Ortholog Identification									Chromosome Location				TM helices count
	qseqid	sseqid	pident	length	evalue	bitscore	qcovs	Gene_Id	Chromosome	Start	End	Strand	Helices	Gene Length
Asparagus officinalis	gi|1141996629|gb|ONK77847.1|	AT5G23660.1	53.191	282	1.13e-94	281	96	A4U43_C02F11360	2	30581413	30583087	+	7	1674
	ONK77847	AT5G23660.1	53.191	282	1.5e-94	280	95							0
	ONK58555	AT5G23660.1	50.365	274	3.43e-88	265	88							0
Lactuca sativa	XP_023745802.1	AT5G23660.1	53.237	278	1.4e-92	276	93	LOC111893962	NW_019682588.1	763358	765600	+	7	2242
	XP_023771547.1	AT5G23660.1	56.452	248	6.03e-90	269	88							0
Brassica juncea	A06_VARUNA_g3119.t1	AT5G23660.1	89.123	285	0	520	99	A06_VARUNA_g3119	A06	32479472	32481555		7	2083
	B08_VARUNA_g1273.t1	AT5G23660.1	88.07	285	0	515	99							0
	B01_VARUNA_g2115.t1	AT5G23660.1	90.217	276	0	508	99							0
Brassica napus	CDX80379	AT5G23660.1	88.772	285	0	519	99	BnaC07g30650D	LK031821	129241	131220	-	7	1979
	CDX88041	AT5G23660.1	88.772	285	0	517	99							0
	CDX87161	AT5G23660.1	90.58	276	0	501	99							0
Brassica oleracea	Bo7g097500.1	AT5G23660.1	88.772	285	0	517	99	Bo7g097500	C7	37937619	37939351	+	7	1732
	Bo9g014010.1	AT5G23660.1	89.493	276	2.97e-180	497	99							0
Brassica rapa	Bra009700.1-P	AT5G23660.1	89.123	285	0	520	99	Bra009700	A06	16626551	16628265	-	7	1714
	Bra026487.1-P	AT5G23660.1	90.942	276	0	506	99							0
Ananas comosus	Aco017831.1.mrna1	AT5G23660.1	58.436	243	4.17e-94	280	78	Aco017831.1	contig22	646207	648066	+	7	1859
	Aco019048.1.mrna1	AT5G23660.1	56.596	235	2.1e-90	270	81							0
Cannabis sativa	cds.novel_model_2686_5bd9a17a	AT5G23660.1	55.197	279	4.04e-102	301	87	cds.novel_model_2686_5bd9a17	3	5956729	5959232	+	7	2503
	cds.novel_model_2687_5bd9a17a.1.5bd9b137	AT5G23660.1	54.839	279	1.26e-99	295	87							0
Cucumis melo	maker-chr12-exonerate_est2genome-gene-230.7-mRNA-1:cds	AT5G23660.1	55.072	276	2.32e-109	318	95	MELO3C002381.2	contig13	23064158	23066068	+	7	1910
	maker-chr02-exonerate_est2genome-gene-267.18-mRNA-1:cds	AT5G23660.1	53.472	288	3.49e-99	293	95							0
Cucumis sativus	KGN64434	AT5G23660.1	56.584	281	1.06e-108	317	95	Csa_1G051720	1	6094109	6095707	-	7	1598
	KGN63457	AT5G23660.1	54.365	252	6.68e-85	256	80							0
	KGN64433	AT5G23660.1	61.57	242	2.34e-102	301	79							0
Manihot esculenta	OAY30643	AT5G23660.1	65.306	245	8.73e-118	339	85	MANES_14G047600	LG14	3824224	3825843	+	7	1619
	OAY48004	AT5G23660.1	57.651	281	1.46e-111	324	96							0
	OAY48005	AT5G23660.1	58.667	225	3.85e-96	284	80							0
Ricinus communis	30147.m014445|PACid:16820455	AT5G23660.1	64.8	250	1.16e-115	335	82	30147.t000716	30147	2026095	2027920	+	7	1825
	30147.m014444|PACid:16820454	AT5G23660.1	59.091	220	3.47e-92	275	77							0
	29647.m002020|PACid:16804665	AT5G23660.1	55.556	243	5.18e-86	259	84							0
Beta vulgaris	KMT10958	AT5G23660.1	50.909	275	1.25e-93	280	81	BVRB_5g112910	5	38451813	38456253	-	7	4440
	KMS96952	AT5G23660.1	45.724	304	3.92e-80	246	90							0
	KMT10957	AT5G23660.1	52.113	284	8.06e-91	272	93							0
Glycine max	KRH63812	AT5G23660.1	51.579	285	1.09e-98	291	98	GLYMA_04G198500	4	47074408	47077440	-	7	3032
Citrus sinensis	XP_006493253.1	AT5G23660.1	55.903	288	3.3e-110	320	97	LOC102628890	NW_006257101.1	655871	657876	-	7	2005
	XP_006480106.1	AT5G23660.1	58.986	217	4.07e-82	248	78							0
Coffea canephora	CDP21121	AT5G23660.1	49.635	274	3.44e-85	256	96	GSCOC_T00012727001	scaffold_2555	2863	4415	-	7	1552
	CDP03543	AT5G23660.1	50.996	251	1.92e-81	246	92							0
	CDP14988	AT5G23660.1	46.831	284	5.04e-85	256	99							0
Eleusine coracana	ELECO.r07.9AG0687780.1	AT5G23660.1	54.945	273	2.04e-96	285	94	ELECO.r07.9AG0687780	9A	37465735	37467472	-	7	1737
Gossypium raimondii	KJB40042	AT5G23660.1	51.195	293	1.58e-103	304	96	B456_007G043800	7	3023940	3025406	-	7	1466
Helianthus annuus	OTG16654	AT5G23660.1	57.48	254	6.23e-92	273	92	HannXRQ_Chr09g0273741	9	200551277	200552986	+	7	1709
	OTF90324	AT5G23660.1	53.114	273	1.93e-93	279	87
	OTF90337	AT5G23660.1	53.571	280	7.27e-93	276	93
	OTF90329	AT5G23660.1	53.455	275	3.83e-92	275	94
Linum usitatissimum	Lus10009782	AT5G23660.1	60.28	214	5.29e-87	261	73	Lus10009782	scaffold271	204608	205960	-	7	1352
	Lus10024770	AT5G23660.1	59.813	214	2.46e-86	260	73
Malus domestica	mRNA:MD14G0130700	AT5G23660.1	55.882	272	4.01e-105	308	89	MD14G0130700	14	24494211	24496715	+	7	2504
	mRNA:MD06G0110600	AT5G23660.1	53.571	280	8.21e-100	295	91
Musa acuminata	Macma4_03_g20720.1	AT5G23660.1	51.971	279	3.84e-91	273	83	Macma4_03_g20720	chr03	33439220	33440815	+	7	1595
Oryza sativa	Os11t0508600-01	AT5G23660.1	53.082	292	7.09e-100	295	95	Os11g0508600	11	18171707	18174478	-	7	2771
Papaver somniferum	RZC59625	AT5G23660.1	51.399	286	1.21e-97	289	96	C5167_006928	4	149144902	149147969	-	7	3067
	RZC60263	AT5G23660.1	51.399	286	6.26e-97	287	96
Phaseolus vulgaris	ESW09866	AT5G23660.1	53.137	271	3.12e-98	290	88	PHAVU_009G162900g	9	23718636	23720821	-	7	2185
Prunus dulcis	VVA21685	AT5G23660.1	56.338	284	4.84e-107	313	93	Prudul26B004276	pdulcis26_s0054	76641	78605	+	7	1964
Setaria italica	KQL16418	AT5G23660.1	51.957	281	1.04e-90	271	93	SETIT_022792mg	III	39589141	39591041	-	7	1900
	KQL16417	AT5G23660.1	52.313	281	1.15e-89	269	93
Solanum lycopersicum	Solyc05g024260.3.1	AT5G23660.1	57.576	231	1.96e-91	273	78	Solyc05g024260.3	5	30969405	30972056	+	7	2651
Solanum melongena	Smechr0302406.1	AT5G23660.1	57.252	262	8.79e-98	289	92	Smechr0302406	E03	84261927	84263979	-	7	2052
	Smechr0300661.1	AT5G23660.1	53.025	281	1.05e-96	286	90
	Smechr0302409.1	AT5G23660.1	51.515	297	2.35e-94	281	98
Solanum tuberosum	PGSC0003DMT400081206	AT5G23660.1	52.817	284	1.84e-96	286	97	PGSC0003DMG400031738	3	46050896	46052880	+	7	1984
Sorghum bicolor	EES15957	AT5G23660.1	58.506	241	6.42e-96	285	79	SORBI_3008G094400	8	44672607	44674991	+	7	2384
	EES17001	AT5G23660.1	58.506	241	1.34e-95	284	79
Vitis vinifera	VIT_17s0000g00820.t01	AT5G23660.1	48.936	282	6.1e-86	258	95	VIT_17s0000g00820	17	546502	548565	+	7	2063
Zea mays	Zm00001eb133100_P002	AT5G23660.1	62.6	214	1e-93	715	94	Zm00001eb133100	3	95886880	95888160	+	7	1280

## Sheet: 1d
Supplementary Table 1d. List of Cis regulatory elements identified in AtSWEET11 orthologs using PlantCARE
Name	Sequence	Position	Score	Strand	Plant
AAGAA-motif	GAAAGAA	1378	7	-	Asparagus officinalis
MYB-like sequence	TAACCA	948	6	-	Asparagus officinalis
CAAT-box	CCAAT	175	5	-	Asparagus officinalis
CAAT-box	CAAT	190	4	-	Asparagus officinalis
CAAT-box	CAAT	245	4	-	Asparagus officinalis
CAAT-box	CAAT	298	4	-	Asparagus officinalis
CAAT-box	CAAT	315	4	-	Asparagus officinalis
CAAT-box	CAAT	361	4	-	Asparagus officinalis
CAAT-box	CAAT	422	4	-	Asparagus officinalis
CAAT-box	CAAAT	435	5	-	Asparagus officinalis
CAAT-box	CAAAT	510	5	-	Asparagus officinalis
CAAT-box	CAAT	694	4	-	Asparagus officinalis
CAAT-box	CAAT	807	4	-	Asparagus officinalis
CAAT-box	CAAAT	1103	5	-	Asparagus officinalis
CAAT-box	CAAAT	1444	5	-	Asparagus officinalis
CAT-box	GCCACT	1003	6	-	Asparagus officinalis
MYB	TAACTG	63	6	-	Asparagus officinalis
W box	TTGACC	466	6	-	Asparagus officinalis
G-Box	CACGTT	827	6	-	Asparagus officinalis
G-Box	CACGTG	1083	6	-	Asparagus officinalis
P-box	CCTTTTG	235	7	-	Asparagus officinalis
TCT-motif	TCTTAC	1025	6	-	Asparagus officinalis
	motif_sequence	418	4	-	Asparagus officinalis
	motif_sequence	623	4	-	Asparagus officinalis
	motif_sequence	973	4	-	Asparagus officinalis
Box 4	ATTAAT	838	6	-	Asparagus officinalis
Box 4	ATTAAT	1131	6	-	Asparagus officinalis
Box 4	ATTAAT	1319	6	-	Asparagus officinalis
TCCC-motif	TCTCCCT	971	7	-	Asparagus officinalis
STRE	AGGGG	1156	5	-	Asparagus officinalis
Unnamed__4	CTCC	832	4	-	Asparagus officinalis
Unnamed__4	CTCC	973	4	-	Asparagus officinalis
Unnamed__4	CTCC	1054	4	-	Asparagus officinalis
Unnamed__4	CTCC	1354	4	-	Asparagus officinalis
MYB	TAACCA	948	6	-	Asparagus officinalis
MYC	TCTCTTA	1026	7	-	Asparagus officinalis
ABRE	CACGTG	1083	6	-	Asparagus officinalis
TATA-box	TAAAGATT	72	8	-	Asparagus officinalis
TATA-box	TATACA	219	6	-	Asparagus officinalis
TATA-box	TATACA	325	6	-	Asparagus officinalis
TATA-box	TAAAGATT	353	8	-	Asparagus officinalis
TATA-box	TATACA	424	6	-	Asparagus officinalis
TATA-box	TATA	861	4	-	Asparagus officinalis
TATA-box	ATATAT	1127	6	-	Asparagus officinalis
TATA-box	TATA	1128	4	-	Asparagus officinalis
TATA-box	TATA	1143	4	-	Asparagus officinalis
TATA-box	TATA	1280	4	-	Asparagus officinalis
G-box	CACGTG	1083	6	-	Asparagus officinalis
WUN-motif	TAATTACTC	833	9	-	Asparagus officinalis
WUN-motif	AAATTTCCT	895	9	-	Asparagus officinalis
WRE3	CCACCT	813	6	-	Asparagus officinalis
WRE3	CCACCT	924	6	-	Asparagus officinalis
TATA-box	TATA	127	4	+	Beta vulgaris
TATA-box	TATA	514	4	+	Beta vulgaris
TATA-box	TATA	719	4	+	Beta vulgaris
ATCT-motif	AATCTAATCC	32	9	+	Beta vulgaris
CAAT-box	CAAT	16	4	+	Beta vulgaris
CAAT-box	CAAT	46	4	+	Beta vulgaris
CAAT-box	CAAAT	131	5	+	Beta vulgaris
CAAT-box	CAAT	194	4	+	Beta vulgaris
CAAT-box	CAAT	201	4	+	Beta vulgaris
CAAT-box	CAAT	240	4	+	Beta vulgaris
CAAT-box	CAAT	511	4	+	Beta vulgaris
CAAT-box	CAAT	624	4	+	Beta vulgaris
CAAT-box	CAAAT	632	5	+	Beta vulgaris
CAAT-box	CAAT	913	4	+	Beta vulgaris
CAAT-box	CAAAT	930	5	+	Beta vulgaris
CAAT-box	CAAT	1035	4	+	Beta vulgaris
CAAT-box	CAAT	1191	4	+	Beta vulgaris
CAAT-box	CAAT	1495	4	+	Beta vulgaris
GATA-motif	AAGATAAGATT	755	10	+	Beta vulgaris
Unnamed__4	CTCC	79	4	+	Beta vulgaris
Unnamed__4	CTCC	337	4	+	Beta vulgaris
Unnamed__4	CTCC	596	4	+	Beta vulgaris
Unnamed__4	CTCC	833	4	+	Beta vulgaris
Unnamed__4	CTCC	921	4	+	Beta vulgaris
Unnamed__4	CTCC	1411	4	+	Beta vulgaris
Unnamed__4	CTCC	1422	4	+	Beta vulgaris
ARE	AAACCA	1155	6	+	Beta vulgaris
MYB	TAACTG	1343	6	+	Beta vulgaris
O2-site	GATGA(C/T)(A/G)TG(A/G)	550	8	+	Beta vulgaris
ABRE	ACGTG	1392	5	+	Beta vulgaris
TCCC-motif	TCTCCCT	832	7	+	Beta vulgaris
MYB-like sequence	TAACCA	570	6	+	Beta vulgaris
MYB-like sequence	TAACCA	1449	6	+	Beta vulgaris
WUN-motif	AAATTACT	253	8	+	Beta vulgaris
G-box	TAAACGTG	1389	8	+	Beta vulgaris
MRE	AACCTAA	1299	7	+	Beta vulgaris
Box II	TGGTAATAA	1044	9	+	Beta vulgaris
MYC	CATTTG	214	6	+	Beta vulgaris
MYC	CATGTG	522	6	+	Beta vulgaris
MYB	TAACCA	570	6	+	Beta vulgaris
MYB	CAACCA	778	6	+	Beta vulgaris
MYB	TAACCA	1449	6	+	Beta vulgaris
	motif_sequence	542	4	+	Beta vulgaris
	motif_sequence	919	4	+	Beta vulgaris
	motif_sequence	1484	4	+	Beta vulgaris
TCT-motif	TCTTAC	167	6	+	Phoenix dactylifera
G-box	TACGTG	9	6	+	Phoenix dactylifera
ABRE3a	TACGTG	9	6	+	Phoenix dactylifera
MYC	CATTTG	189	6	+	Phoenix dactylifera
ARE	AAACCA	1319	6	+	Phoenix dactylifera
STRE	AGGGG	1111	5	+	Phoenix dactylifera
STRE	AGGGG	1136	5	+	Phoenix dactylifera
W box	TTGACC	184	6	+	Phoenix dactylifera
MYB	TAACCA	247	6	+	Phoenix dactylifera
MYB	CAACCA	791	6	+	Phoenix dactylifera
ABRE	ACGTG	10	5	+	Phoenix dactylifera
ABRE	ACGTG	1066	5	+	Phoenix dactylifera
ABRE	ACGTG	1144	5	+	Phoenix dactylifera
Unnamed__4	CTCC	632	4	+	Phoenix dactylifera
Unnamed__4	CTCC	1441	4	+	Phoenix dactylifera
Unnamed__4	CTCC	1448	4	+	Phoenix dactylifera
TATA-box	ATTATA	119	6	+	Phoenix dactylifera
TATA-box	TATATA	121	6	+	Phoenix dactylifera
TATA-box	ATATAT	122	6	+	Phoenix dactylifera
TATA-box	TATA	123	4	+	Phoenix dactylifera
TATA-box	TATATA	516	6	+	Phoenix dactylifera
TATA-box	ATATAT	517	6	+	Phoenix dactylifera
TATA-box	TATATA	518	6	+	Phoenix dactylifera
TATA-box	ATATAT	519	6	+	Phoenix dactylifera
TATA-box	TATA	520	4	+	Phoenix dactylifera
TATA-box	ATTATA	557	6	+	Phoenix dactylifera
TATA-box	TATATA	559	6	+	Phoenix dactylifera
TATA-box	ATATAT	560	6	+	Phoenix dactylifera
TATA-box	TATA	561	4	+	Phoenix dactylifera
TATA-box	ATATAA	1315	6	+	Phoenix dactylifera
TATA-box	ATATAA	1455	6	+	Phoenix dactylifera
MYB-like sequence	TAACCA	247	6	+	Phoenix dactylifera
TGACG-motif	TGACG	1142	5	+	Phoenix dactylifera
I-box	cCATATCCAAT	42	10	+	Phoenix dactylifera
AT~TATA-box	TATATA	121	6	+	Phoenix dactylifera
AT~TATA-box	TATATA	516	6	+	Phoenix dactylifera
AT~TATA-box	TATATA	518	6	+	Phoenix dactylifera
AT~TATA-box	TATATA	559	6	+	Phoenix dactylifera
Unnamed__1	CGTGG	1067	5	+	Phoenix dactylifera
Unnamed__1	CGTGG	1145	5	+	Phoenix dactylifera
CAAT-box	CAAAT	134	5	+	Phoenix dactylifera
CAAT-box	CAAT	204	4	+	Phoenix dactylifera
CAAT-box	CCAAT	250	5	+	Phoenix dactylifera
CAAT-box	CAAT	251	4	+	Phoenix dactylifera
CAAT-box	CAAT	255	4	+	Phoenix dactylifera
CAAT-box	CAAT	265	4	+	Phoenix dactylifera
CAAT-box	CAAT	331	4	+	Phoenix dactylifera
CAAT-box	CAAT	362	4	+	Phoenix dactylifera
CAAT-box	CAAT	421	4	+	Phoenix dactylifera
CAAT-box	CAAT	574	4	+	Phoenix dactylifera
CAAT-box	CAAT	642	4	+	Phoenix dactylifera
CAAT-box	CAAAT	741	5	+	Phoenix dactylifera
CAAT-box	CAAT	941	4	+	Phoenix dactylifera
CAAT-box	CAAAT	987	5	+	Phoenix dactylifera
CAAT-box	CCAAT	1492	5	+	Phoenix dactylifera
CAAT-box	CAAT	1493	4	+	Phoenix dactylifera
	motif_sequence	6	4	+	Phoenix dactylifera
	motif_sequence	291	4	+	Phoenix dactylifera
	motif_sequence	373	4	+	Phoenix dactylifera
	motif_sequence	623	4	+	Phoenix dactylifera
	motif_sequence	736	4	+	Phoenix dactylifera
	motif_sequence	981	4	+	Phoenix dactylifera
as-1	TGACG	1142	5	+	Phoenix dactylifera
AAGAA-motif	gGTAAAGAAA	1093	9	+	Phoenix dactylifera
Unnamed__6	taTAAATATct	802	10	-	Brassica napus
	motif_sequence	38	4	-	Brassica napus
	motif_sequence	705	4	-	Brassica napus
ABRE4	CACGTA	1473	6	-	Brassica napus
AT~TATA-box	TATATAAA	173	8	-	Brassica napus
AT~TATA-box	TATATA	801	6	-	Brassica napus
AT~TATA-box	TATATAAA	807	8	-	Brassica napus
AT~TATA-box	TATATA	809	6	-	Brassica napus
AT~TATA-box	TATATA	811	6	-	Brassica napus
AT~TATA-box	TATATA	957	6	-	Brassica napus
AT~TATA-box	TATATA	1111	6	-	Brassica napus
AT~TATA-box	TATATA	1467	6	-	Brassica napus
AT~TATA-box	TATATA	1469	6	-	Brassica napus
TCT-motif	TCTTAC	939	6	-	Brassica napus
ABRE3a	TACGTG	930	6	-	Brassica napus
ABRE	ACGTG	930	5	-	Brassica napus
G-Box	CACGTT	1156	6	-	Brassica napus
GA-motif	ATAGATAA	190	8	-	Brassica napus
GT1-motif	GGTTAAT	982	7	-	Brassica napus
GT1-motif	GGTTAA	983	6	-	Brassica napus
TGACG-motif	TGACG	1266	5	-	Brassica napus
TATA-box	TATATAA	83	7	-	Brassica napus
TATA-box	TATAAAA	172	7	-	Brassica napus
TATA-box	TATAAA	173	6	-	Brassica napus
TATA-box	TATATAA	174	7	-	Brassica napus
TATA-box	TACATAAA	380	8	-	Brassica napus
TATA-box	TATATAA	569	7	-	Brassica napus
TATA-box	TATAAAA	678	7	-	Brassica napus
TATA-box	TATAAA	679	6	-	Brassica napus
TATA-box	TATAA	680	5	-	Brassica napus
TATA-box	TATAAA	780	6	-	Brassica napus
TATA-box	TATAA	781	5	-	Brassica napus
TATA-box	TATA	782	4	-	Brassica napus
TATA-box	ATATAT	795	6	-	Brassica napus
TATA-box	TATA	796	4	-	Brassica napus
TATA-box	TATATAA	800	7	-	Brassica napus
TATA-box	TATATA	801	6	-	Brassica napus
TATA-box	ATATAT	802	6	-	Brassica napus
TATA-box	taTATAAAtc	805	9	-	Brassica napus
TATA-box	TATAAAT	806	7	-	Brassica napus
TATA-box	TATAAA	807	6	-	Brassica napus
TATA-box	TATATAA	808	7	-	Brassica napus
TATA-box	TATATA	809	6	-	Brassica napus
TATA-box	ATATAT	810	6	-	Brassica napus
TATA-box	TATATA	811	6	-	Brassica napus
TATA-box	ATATAT	812	6	-	Brassica napus
TATA-box	TATA	813	4	-	Brassica napus
TATA-box	TACAAAA	852	7	-	Brassica napus
TATA-box	TATATA	957	6	-	Brassica napus
TATA-box	TATA	959	4	-	Brassica napus
TATA-box	TATA	1019	4	-	Brassica napus
TATA-box	TATACA	1109	6	-	Brassica napus
TATA-box	TATATA	1111	6	-	Brassica napus
TATA-box	ATATAT	1112	6	-	Brassica napus
TATA-box	TATA	1113	4	-	Brassica napus
TATA-box	TACAAAA	1259	7	-	Brassica napus
TATA-box	TATACA	1274	6	-	Brassica napus
TATA-box	TATA	1276	4	-	Brassica napus
TATA-box	TATAA	1313	5	-	Brassica napus
TATA-box	TATA	1314	4	-	Brassica napus
TATA-box	TATA	1322	4	-	Brassica napus
TATA-box	TATATA	1467	6	-	Brassica napus
TATA-box	ATATAT	1468	6	-	Brassica napus
TATA-box	TATATA	1469	6	-	Brassica napus
TATA-box	TATA	1471	4	-	Brassica napus
MRE	AACCTAA	127	7	-	Brassica napus
ARE	AAACCA	903	6	-	Brassica napus
STRE	AGGGG	61	5	-	Brassica napus
CAAT-box	CCAAT	35	5	-	Brassica napus
CAAT-box	CAAT	260	4	-	Brassica napus
CAAT-box	CAAT	366	4	-	Brassica napus
CAAT-box	CAAAT	403	5	-	Brassica napus
CAAT-box	CCAAT	508	5	-	Brassica napus
CAAT-box	CAAT	545	4	-	Brassica napus
CAAT-box	CAAAT	564	5	-	Brassica napus
CAAT-box	CAAT	595	4	-	Brassica napus
CAAT-box	CAAT	816	4	-	Brassica napus
CAAT-box	CAAT	825	4	-	Brassica napus
CAAT-box	CAAT	831	4	-	Brassica napus
CAAT-box	CAAT	847	4	-	Brassica napus
CAAT-box	CAAT	881	4	-	Brassica napus
CAAT-box	CAAAT	897	5	-	Brassica napus
CAAT-box	CCAAT	1048	5	-	Brassica napus
CAAT-box	CAAT	1173	4	-	Brassica napus
CAAT-box	CAAT	1189	4	-	Brassica napus
CAAT-box	CAAAT	1253	5	-	Brassica napus
CAAT-box	CAAAT	1282	5	-	Brassica napus
CAAT-box	CAAT	1309	4	-	Brassica napus
CAAT-box	CAAT	1394	4	-	Brassica napus
W box	TTGACC	1051	6	-	Brassica napus
Unnamed__4	CTCC	38	4	-	Brassica napus
Unnamed__4	CTCC	327	4	-	Brassica napus
Unnamed__4	CTCC	331	4	-	Brassica napus
Unnamed__4	CTCC	769	4	-	Brassica napus
Unnamed__4	CTCC	774	4	-	Brassica napus
3-AF1 binding site	TAAGAGAGGAA	471	10	-	Brassica napus
3-AF1 binding site	TAAGAGAGGAA	1443	10	-	Brassica napus
G-box	TACGTG	930	6	-	Brassica napus
as-1	TGACG	1266	5	-	Brassica napus
Unnamed__4	CTCC	168	4	+	Ananas comosus
Unnamed__4	CTCC	210	4	+	Ananas comosus
Unnamed__4	CTCC	303	4	+	Ananas comosus
Unnamed__4	CTCC	951	4	+	Ananas comosus
Unnamed__4	CTCC	1162	4	+	Ananas comosus
Unnamed__4	CTCC	1177	4	+	Ananas comosus
Unnamed__4	CTCC	1396	4	+	Ananas comosus
Unnamed__4	CTCC	1403	4	+	Ananas comosus
HD-Zip 1	CAAT(A/T)ATTG	200	8	+	Ananas comosus
MYB-like sequence	TAACCA	98	6	+	Ananas comosus
CAAT-box	CAAT	51	4	+	Ananas comosus
CAAT-box	CAAT	117	4	+	Ananas comosus
CAAT-box	CAAT	200	4	+	Ananas comosus
CAAT-box	CAAT	608	4	+	Ananas comosus
CAAT-box	CAAAT	1185	5	+	Ananas comosus
CAAT-box	CAAT	1246	4	+	Ananas comosus
CAAT-box	CAAAT	1431	5	+	Ananas comosus
TGACG-motif	TGACG	357	5	+	Ananas comosus
TGACG-motif	TGACG	451	5	+	Ananas comosus
DRE core	GCCGAC	1062	6	+	Ananas comosus
ABRE4	CACGTA	595	6	+	Ananas comosus
ARE	AAACCA	1206	6	+	Ananas comosus
ARE	AAACCA	1237	6	+	Ananas comosus
	motif_sequence	233	4	+	Ananas comosus
	motif_sequence	281	4	+	Ananas comosus
	motif_sequence	620	4	+	Ananas comosus
	motif_sequence	638	4	+	Ananas comosus
	motif_sequence	1294	4	+	Ananas comosus
AT~TATA-box	TATATA	57	6	+	Ananas comosus
AT~TATA-box	TATATA	59	6	+	Ananas comosus
AT~TATA-box	TATATA	61	6	+	Ananas comosus
AT~TATA-box	TATATA	63	6	+	Ananas comosus
AT~TATA-box	TATATA	65	6	+	Ananas comosus
AT~TATA-box	TATATA	67	6	+	Ananas comosus
AT~TATA-box	TATATA	69	6	+	Ananas comosus
AT~TATA-box	TATATA	71	6	+	Ananas comosus
MYB	TAACCA	98	6	+	Ananas comosus
CAT-box	GCCACT	1387	6	+	Ananas comosus
TATA-box	TATA	41	4	+	Ananas comosus
TATA-box	TATATA	57	6	+	Ananas comosus
TATA-box	ATATAT	58	6	+	Ananas comosus
TATA-box	TATATA	59	6	+	Ananas comosus
TATA-box	ATATAT	60	6	+	Ananas comosus
TATA-box	TATATA	61	6	+	Ananas comosus
TATA-box	ATATAT	62	6	+	Ananas comosus
TATA-box	TATATA	63	6	+	Ananas comosus
TATA-box	ATATAT	64	6	+	Ananas comosus
TATA-box	TATATA	65	6	+	Ananas comosus
TATA-box	ATATAT	66	6	+	Ananas comosus
TATA-box	TATATA	67	6	+	Ananas comosus
TATA-box	ATATAT	68	6	+	Ananas comosus
TATA-box	TATATA	69	6	+	Ananas comosus
TATA-box	ATATAT	70	6	+	Ananas comosus
TATA-box	TATATA	71	6	+	Ananas comosus
TATA-box	TATA	73	4	+	Ananas comosus
TATA-box	TACAAAA	492	7	+	Ananas comosus
TATA-box	TATA	731	4	+	Ananas comosus
TATA-box	ATTATA	747	6	+	Ananas comosus
TATA-box	ATATAA	752	6	+	Ananas comosus
TATA-box	TATTTAAA	771	8	+	Ananas comosus
TATA-box	ATATAA	797	6	+	Ananas comosus
TATA-box	ATTATA	814	6	+	Ananas comosus
Unnamed__1	CGTGG	158	5	+	Ananas comosus
WUN-motif	TAATTACTC	1156	9	+	Ananas comosus
ABRE	ACGTG	1108	5	+	Ananas comosus
ABRE	ACGTG	1218	5	+	Ananas comosus
as-1	TGACG	357	5	+	Ananas comosus
as-1	TGACG	451	5	+	Ananas comosus
STRE	AGGGG	600	5	+	Ananas comosus
TCA	TCATCTTCAT	64	9	+	Musa acuminata
G-box	CACGTC	190	6	+	Musa acuminata
G-box	CACGAC	866	6	+	Musa acuminata
G-box	TACGTG	1345	6	+	Musa acuminata
G-box	CACGAC	1357	6	+	Musa acuminata
as-1	TGACG	1279	5	+	Musa acuminata
MYB	TAACTG	952	6	+	Musa acuminata
MYB	TAACTG	1363	6	+	Musa acuminata
	motif_sequence	66	4	+	Musa acuminata
	motif_sequence	170	4	+	Musa acuminata
	motif_sequence	357	4	+	Musa acuminata
	motif_sequence	684	4	+	Musa acuminata
	motif_sequence	736	4	+	Musa acuminata
	motif_sequence	955	4	+	Musa acuminata
	motif_sequence	1238	4	+	Musa acuminata
	motif_sequence	1267	4	+	Musa acuminata
	motif_sequence	1389	4	+	Musa acuminata
	motif_sequence	1443	4	+	Musa acuminata
	motif_sequence	1471	4	+	Musa acuminata
Box 4	ATTAAT	80	6	+	Musa acuminata
Box 4	ATTAAT	322	6	+	Musa acuminata
MYC	CATGTG	1167	6	+	Musa acuminata
MYC	CATGTG	1406	6	+	Musa acuminata
CAAT-box	CAAAT	54	5	+	Musa acuminata
CAAT-box	CCAAT	77	5	+	Musa acuminata
CAAT-box	CAAT	78	4	+	Musa acuminata
CAAT-box	CAAT	296	4	+	Musa acuminata
CAAT-box	CAAAT	308	5	+	Musa acuminata
CAAT-box	CAAAT	517	5	+	Musa acuminata
CAAT-box	CAAT	535	4	+	Musa acuminata
CAAT-box	CAAT	591	4	+	Musa acuminata
CAAT-box	CAAT	774	4	+	Musa acuminata
CAAT-box	CAAT	1056	4	+	Musa acuminata
CAAT-box	CAAAT	1091	5	+	Musa acuminata
CAAT-box	CCAAT	1419	5	+	Musa acuminata
CAAT-box	CAAT	1420	4	+	Musa acuminata
CAAT-box	CAAT	1496	4	+	Musa acuminata
CARE	CAACTCAC	706	8	+	Musa acuminata
TGACG-motif	TGACG	1279	5	+	Musa acuminata
TATA	TATAAAAT	1449	8	+	Musa acuminata
Unnamed__4	CTCC	75	4	+	Musa acuminata
Unnamed__4	CTCC	301	4	+	Musa acuminata
Unnamed__4	CTCC	686	4	+	Musa acuminata
Unnamed__4	CTCC	1164	4	+	Musa acuminata
Unnamed__4	CTCC	1445	4	+	Musa acuminata
ABRE	ACGTG	1346	5	+	Musa acuminata
AT~TATA-box	TATATA	33	6	+	Musa acuminata
MYB	CAACCA	657	6	+	Musa acuminata
TATA-box	TATATA	33	6	+	Musa acuminata
TATA-box	TATA	35	4	+	Musa acuminata
TATA-box	ATTATA	41	6	+	Musa acuminata
TATA-box	TATA	43	4	+	Musa acuminata
TATA-box	TATA	210	4	+	Musa acuminata
TATA-box	ATTATA	400	6	+	Musa acuminata
TATA-box	TATA	402	4	+	Musa acuminata
TATA-box	TATA	444	4	+	Musa acuminata
TATA-box	ATTATA	970	6	+	Musa acuminata
TATA-box	ATTATA	1041	6	+	Musa acuminata
TATA-box	ATATAA	1157	6	+	Musa acuminata
TATA-box	ccTATAAAaa	1447	9	+	Musa acuminata
ABRE3a	TACGTG	1345	6	+	Musa acuminata
TCA-element	CCATCTTTTT	660	9	+	Musa acuminata
CAAT-box	CCAAT	347	5	+	Eleusine coracana
CAAT-box	CAAT	348	4	+	Eleusine coracana
CAAT-box	CAAAT	381	5	+	Eleusine coracana
CAAT-box	CAAAT	447	5	+	Eleusine coracana
CAAT-box	CCAAT	567	5	+	Eleusine coracana
CAAT-box	CAAT	568	4	+	Eleusine coracana
CAAT-box	CAAT	750	4	+	Eleusine coracana
CAAT-box	CAAT	1049	4	+	Eleusine coracana
CAAT-box	CAAT	1312	4	+	Eleusine coracana
AAGAA-motif	GAAAGAA	732	7	+	Eleusine coracana
Unnamed__1	CGTGG	367	5	+	Eleusine coracana
G-Box	CACGTT	1174	6	+	Eleusine coracana
MYB	CAACAG	279	6	+	Eleusine coracana
MYB	CAACAG	279	6	+	Eleusine coracana
TGACG-motif	TGACG	476	5	+	Eleusine coracana
TGACG-motif	TGACG	571	5	+	Eleusine coracana
TGACG-motif	TGACG	1156	5	+	Eleusine coracana
TATA-box	TATA	38	4	+	Eleusine coracana
TATA-box	TATA	59	4	+	Eleusine coracana
TATA-box	TATA	169	4	+	Eleusine coracana
TATA-box	TACAAAA	234	7	+	Eleusine coracana
TATA-box	TATA	437	4	+	Eleusine coracana
TATA-box	TACAAAA	1405	7	+	Eleusine coracana
CCAAT-box	CAACGG	1203	6	+	Eleusine coracana
as-1	TGACG	476	5	+	Eleusine coracana
as-1	TGACG	571	5	+	Eleusine coracana
as-1	TGACG	1156	5	+	Eleusine coracana
	motif_sequence	85	4	+	Eleusine coracana
	motif_sequence	329	4	+	Eleusine coracana
	motif_sequence	426	4	+	Eleusine coracana
	motif_sequence	650	4	+	Eleusine coracana
	motif_sequence	1002	4	+	Eleusine coracana
	motif_sequence	1218	4	+	Eleusine coracana
	motif_sequence	1305	4	+	Eleusine coracana
	motif_sequence	1493	4	+	Eleusine coracana
MYB	TAACTG	681	6	+	Eleusine coracana
CGTCA-motif	CGTCA	441	5	+	Eleusine coracana
I-box	TAGATAACC	721	9	+	Eleusine coracana
W box	TTGACC	1434	6	+	Eleusine coracana
ARE	AAACCA	1397	6	+	Eleusine coracana
ARE	AAACCA	1445	6	+	Eleusine coracana
Unnamed__4	CTCC	331	4	+	Eleusine coracana
Unnamed__4	CTCC	339	4	+	Eleusine coracana
Unnamed__4	CTCC	432	4	+	Eleusine coracana
Unnamed__4	CTCC	620	4	+	Eleusine coracana
Unnamed__4	CTCC	1352	4	+	Eleusine coracana
CAAT-box	CAAT	321	4	-	Oryza sativa
CAAT-box	CAAT	487	4	-	Oryza sativa
CAAT-box	CAAT	491	4	-	Oryza sativa
CAAT-box	CAAT	504	4	-	Oryza sativa
CAAT-box	CCAAT	526	5	-	Oryza sativa
CAAT-box	CAAT	793	4	-	Oryza sativa
CAAT-box	CAAT	845	4	-	Oryza sativa
CAAT-box	CAAT	920	4	-	Oryza sativa
CAAT-box	CAAAT	1106	5	-	Oryza sativa
CAAT-box	CCAAT	1212	5	-	Oryza sativa
CAAT-box	CAAT	1321	4	-	Oryza sativa
Unnamed__4	CTCC	61	4	-	Oryza sativa
Unnamed__4	CTCC	609	4	-	Oryza sativa
Unnamed__4	CTCC	788	4	-	Oryza sativa
Unnamed__4	CTCC	1090	4	-	Oryza sativa
Unnamed__4	CTCC	1165	4	-	Oryza sativa
Unnamed__4	CTCC	1425	4	-	Oryza sativa
CGTCA-motif	CGTCA	323	5	-	Oryza sativa
ABRE4	CACGTA	603	6	-	Oryza sativa
ABRE4	CACGTA	1405	6	-	Oryza sativa
MYB	CAACAG	1111	6	-	Oryza sativa
Box 4	ATTAAT	852	6	-	Oryza sativa
Box 4	ATTAAT	950	6	-	Oryza sativa
Box 4	ATTAAT	1021	6	-	Oryza sativa
I-box	cCATATCCAAT	1212	10	-	Oryza sativa
MYB	TAACTG	754	6	-	Oryza sativa
AT~TATA-box	TATATA	955	6	-	Oryza sativa
AT~TATA-box	TATATA	1465	6	-	Oryza sativa
STRE	AGGGG	279	5	-	Oryza sativa
	motif_sequence	152	4	-	Oryza sativa
	motif_sequence	483	4	-	Oryza sativa
	motif_sequence	549	4	-	Oryza sativa
	motif_sequence	561	4	-	Oryza sativa
	motif_sequence	578	4	-	Oryza sativa
	motif_sequence	875	4	-	Oryza sativa
	motif_sequence	969	4	-	Oryza sativa
	motif_sequence	1090	4	-	Oryza sativa
	motif_sequence	1165	4	-	Oryza sativa
TATA-box	taTATAAAtc	426	9	-	Oryza sativa
TATA-box	TATTTAAA	428	8	-	Oryza sativa
TATA-box	TATATAA	473	7	-	Oryza sativa
TATA-box	TATAA	516	5	-	Oryza sativa
TATA-box	TATA	773	4	-	Oryza sativa
TATA-box	TATA	887	4	-	Oryza sativa
TATA-box	TATA	892	4	-	Oryza sativa
TATA-box	ATATAT	954	6	-	Oryza sativa
TATA-box	TATATA	955	6	-	Oryza sativa
TATA-box	TATA	957	4	-	Oryza sativa
TATA-box	TACAAAA	1303	7	-	Oryza sativa
TATA-box	TATATA	1465	6	-	Oryza sativa
TATA-box	TATA	1467	4	-	Oryza sativa
DRE core	GCCGAC	836	6	-	Oryza sativa
Unnamed__1	CGTGG	334	5	-	Oryza sativa
HD-Zip 1	CAAT(A/T)ATTG	915	8.5	-	Oryza sativa
MYB	CAACAG	1111	6	-	Oryza sativa
Unnamed__1	CGTGG	379	5	-	Secale cereale1
Unnamed__1	CGTGG	419	5	-	Secale cereale1
	motif_sequence	343	4	-	Secale cereale1
	motif_sequence	602	4	-	Secale cereale1
	motif_sequence	1295	4	-	Secale cereale1
as-1	TGACG	1484	5	-	Secale cereale1
MYB	CAACTG	990	6	-	Secale cereale1
GRA	CACTGGCCGCCC	492	12	-	Secale cereale1
LTR	CCGAAA	1405	6	-	Secale cereale1
CAT-box	GCCACT	322	6	-	Secale cereale1
CAT-box	GCCACT	964	6	-	Secale cereale1
WRE3	CCACCT	817	6	-	Secale cereale1
GC-motif	CCCCCG	263	6	-	Secale cereale1
GC-motif	CCCCCG	385	6	-	Secale cereale1
GC-motif	CCCCCG	425	6	-	Secale cereale1
GC-motif	CCCCCG	464	6	-	Secale cereale1
GC-motif	CCCCCG	561	6	-	Secale cereale1
STRE	AGGGG	76	5	-	Secale cereale1
Unnamed__2	CCCCGG	410	6	-	Secale cereale1
Unnamed__2	CCCCGG	954	6	-	Secale cereale1
MYC	CATGTG	586	6	-	Secale cereale1
GT1-motif	GGTTAA	1011	6	-	Secale cereale1
TGACG-motif	TGACG	1484	5	-	Secale cereale1
MBS	CAACTG	990	6	-	Secale cereale1
CAAT-box	CAAT	1159	4	-	Secale cereale1
CAAT-box	CAAT	1181	4	-	Secale cereale1
CAAT-box	CAAT	1186	4	-	Secale cereale1
CAAT-box	CAAT	1228	4	-	Secale cereale1
Unnamed__4	CTCC	172	4	-	Secale cereale1
Unnamed__4	CTCC	187	4	-	Secale cereale1
Unnamed__4	CTCC	199	4	-	Secale cereale1
Unnamed__4	CTCC	214	4	-	Secale cereale1
Unnamed__4	CTCC	280	4	-	Secale cereale1
Unnamed__4	CTCC	284	4	-	Secale cereale1
Unnamed__4	CTCC	454	4	-	Secale cereale1
Unnamed__4	CTCC	511	4	-	Secale cereale1
Unnamed__4	CTCC	566	4	-	Secale cereale1
Unnamed__4	CTCC	572	4	-	Secale cereale1
Unnamed__4	CTCC	602	4	-	Secale cereale1
Unnamed__4	CTCC	607	4	-	Secale cereale1
Unnamed__4	CTCC	610	4	-	Secale cereale1
Unnamed__4	CTCC	622	4	-	Secale cereale1
Unnamed__4	CTCC	625	4	-	Secale cereale1
Unnamed__4	CTCC	707	4	-	Secale cereale1
Unnamed__4	CTCC	711	4	-	Secale cereale1
Unnamed__4	CTCC	714	4	-	Secale cereale1
Unnamed__4	CTCC	727	4	-	Secale cereale1
Unnamed__4	CTCC	771	4	-	Secale cereale1
Unnamed__4	CTCC	780	4	-	Secale cereale1
Unnamed__4	CTCC	886	4	-	Secale cereale1
Unnamed__4	CTCC	915	4	-	Secale cereale1
Unnamed__4	CTCC	919	4	-	Secale cereale1
Unnamed__4	CTCC	1333	4	-	Secale cereale1
Unnamed__4	CTCC	1454	4	-	Secale cereale1
TATA-box	TATATAA	48	7	-	Secale cereale1
TATA-box	TATAA	1137	5	-	Secale cereale1
TATA-box	TATA	1138	4	-	Secale cereale1
TATA-box	ATATAT	1215	6	-	Secale cereale1
TATA-box	TATATA	1216	6	-	Secale cereale1
TATA-box	TATA	1218	4	-	Secale cereale1
TATA-box	TATA	1383	4	-	Secale cereale1
AT~TATA-box	TATATA	1216	6	-	Secale cereale1
	motif_sequence	10	4	+	Secale cereale2
	motif_sequence	22	4	+	Secale cereale2
	motif_sequence	364	4	+	Secale cereale2
	motif_sequence	373	4	+	Secale cereale2
	motif_sequence	402	4	+	Secale cereale2
	motif_sequence	789	4	+	Secale cereale2
	motif_sequence	1133	4	+	Secale cereale2
	motif_sequence	1172	4	+	Secale cereale2
RY-element	CATGCATG	542	8	+	Secale cereale2
MYC	CATTTG	415	6	+	Secale cereale2
MYC	CATTTG	496	6	+	Secale cereale2
MYC	CATGTG	546	6	+	Secale cereale2
MYC	CATGTG	788	6	+	Secale cereale2
MYC	CATGTG	843	6	+	Secale cereale2
MYB	CAACAG	121	6	+	Secale cereale2
MYB	CAACAG	173	6	+	Secale cereale2
TATA-box	ATTATA	154	6	+	Secale cereale2
TATA-box	TATA	156	4	+	Secale cereale2
TATA-box	ATTATA	1212	6	+	Secale cereale2
TATA-box	ATTATA	1307	6	+	Secale cereale2
MYB	CAACAG	121	6	+	Secale cereale2
MYB	CAACAG	173	6	+	Secale cereale2
G-box	CACGAC	915	6	+	Secale cereale2
Unnamed__4	CTCC	293	4	+	Secale cereale2
Unnamed__4	CTCC	442	4	+	Secale cereale2
Unnamed__4	CTCC	457	4	+	Secale cereale2
Unnamed__4	CTCC	460	4	+	Secale cereale2
Unnamed__4	CTCC	468	4	+	Secale cereale2
Unnamed__4	CTCC	724	4	+	Secale cereale2
Unnamed__4	CTCC	958	4	+	Secale cereale2
Unnamed__4	CTCC	1105	4	+	Secale cereale2
Unnamed__4	CTCC	1174	4	+	Secale cereale2
Unnamed__4	CTCC	1263	4	+	Secale cereale2
Unnamed__4	CTCC	1433	4	+	Secale cereale2
CAAT-box	CAAT	55	4	+	Secale cereale2
CAAT-box	CAAAT	436	5	+	Secale cereale2
CAAT-box	CCAAT	470	5	+	Secale cereale2
CAAT-box	CAAT	471	4	+	Secale cereale2
CAT-box	GCCACT	1094	6	+	Secale cereale2
STRE	AGGGG	206	5	+	Secale cereale2
STRE	AGGGG	1225	5	+	Secale cereale2
STRE	AGGGG	1358	5	+	Secale cereale2
ABRE	ACGTG	826	5	+	Secale cereale2
TCA-element	TCAGAAGAGG	703	9	+	Secale cereale2
CGTCA-motif	CGTCA	922	5	+	Secale cereale2
CGTCA-motif	CGTCA	1120	5	+	Secale cereale2
Unnamed__1	CGTGG	179	5	-	Setaria italica
	motif_sequence	1027	4	-	Setaria italica
	motif_sequence	1081	4	-	Setaria italica
	motif_sequence	1382	4	-	Setaria italica
CCAAT-box	CAACGG	929	6	-	Setaria italica
CCAAT-box	CAACGG	984	6	-	Setaria italica
AAGAA-motif	GAAAGAA	1163	7	-	Setaria italica
AAGAA-motif	GAAAGAA	1329	7	-	Setaria italica
chs-CMA2a	TCACTTGA	518	8	-	Setaria italica
chs-CMA2a	TCACTTGA	711	8	-	Setaria italica
DRE core	GCCGAC	1133	6	-	Setaria italica
GATA-motif	GATAGGA	1363	7	-	Setaria italica
CAAT-box	CAAT	421	4	-	Setaria italica
CAAT-box	CAAT	720	4	-	Setaria italica
CAAT-box	CAAT	960	4	-	Setaria italica
CAAT-box	CAAT	1024	4	-	Setaria italica
as-1	TGACG	751	5	-	Setaria italica
as-1	TGACG	875	5	-	Setaria italica
LAMP-element	CTTTATCA	933	8	-	Setaria italica
LAMP-element	CTTTATCA	988	8	-	Setaria italica
ABRE	GACACGTGGC	178	9	-	Setaria italica
G-box	ACACGTGGC	178	9	-	Setaria italica
G-box	CACGAC	845	6	-	Setaria italica
AT~TATA-box	TATATA	1294	6	-	Setaria italica
Unnamed__4	CTCC	84	4	-	Setaria italica
Unnamed__4	CTCC	226	4	-	Setaria italica
Unnamed__4	CTCC	530	4	-	Setaria italica
Unnamed__4	CTCC	745	4	-	Setaria italica
Unnamed__4	CTCC	775	4	-	Setaria italica
TGACG-motif	TGACG	751	5	-	Setaria italica
TGACG-motif	TGACG	875	5	-	Setaria italica
STRE	AGGGG	1303	5	-	Setaria italica
W box	TTGACC	516	6	-	Setaria italica
P-box	CCTTTTG	740	7	-	Setaria italica
3-AF1 binding site	TAAGAGAGGAA	1167	10	-	Setaria italica
TCT-motif	TCTTAC	309	6	-	Setaria italica
TATA-box	TATAA	407	5	-	Setaria italica
TATA-box	TATATA	1294	6	-	Setaria italica
TATA-box	TATA	1296	4	-	Setaria italica
MYC	CATGTG	1184	6	-	Setaria italica
MYB	CAACAG	1327	6	-	Sorghum bicolor
ABRE4	CACGTA	230	6	-	Sorghum bicolor
ABRE4	CACGTA	764	6	-	Sorghum bicolor
MYB-like sequence	TAACCA	1287	6	-	Sorghum bicolor
G-box	CACGTC	608	6	-	Sorghum bicolor
G-box	TACGTG	658	6	-	Sorghum bicolor
G-box	CACGAC	898	6	-	Sorghum bicolor
MYB	TAACTG	858	6	-	Sorghum bicolor
AT-rich sequence	TAAAATACT	23	9	-	Sorghum bicolor
CAT-box	GCCACT	1244	6	-	Sorghum bicolor
ABRE3a	TACGTG	658	6	-	Sorghum bicolor
CGTCA-motif	CGTCA	607	5	-	Sorghum bicolor
CGTCA-motif	CGTCA	902	5	-	Sorghum bicolor
CAAT-box	CAAT	417	4	-	Sorghum bicolor
CAAT-box	CCAAT	577	5	-	Sorghum bicolor
CAAT-box	CAAT	739	4	-	Sorghum bicolor
CAAT-box	CAAT	973	4	-	Sorghum bicolor
CAAT-box	CCAAT	1001	5	-	Sorghum bicolor
CAAT-box	CAAT	1225	4	-	Sorghum bicolor
CAAT-box	CCAAT	1367	5	-	Sorghum bicolor
CAAT-box	CAAAT	1399	5	-	Sorghum bicolor
GARE-motif	TCTGTTG	175	7	-	Sorghum bicolor
Unnamed__1	CGTGG	337	5	-	Sorghum bicolor
Unnamed__1	CGTGG	698	5	-	Sorghum bicolor
TATA-box	TATAAAA	428	7	-	Sorghum bicolor
TATA-box	TATAAA	429	6	-	Sorghum bicolor
TATA-box	TATAA	430	5	-	Sorghum bicolor
TATA-box	TATAAA	770	6	-	Sorghum bicolor
TATA-box	TATAA	771	5	-	Sorghum bicolor
TATA-box	TATA	772	4	-	Sorghum bicolor
TATA-box	TATAA	861	5	-	Sorghum bicolor
TATA-box	TATA	862	4	-	Sorghum bicolor
TATA-box	ATATAT	947	6	-	Sorghum bicolor
TATA-box	TATA	948	4	-	Sorghum bicolor
TATA-box	TATAA	956	5	-	Sorghum bicolor
TATA-box	TATA	957	4	-	Sorghum bicolor
TATA-box	TATA	1034	4	-	Sorghum bicolor
TATA-box	TATAAAA	1188	7	-	Sorghum bicolor
TATA-box	TATAAA	1189	6	-	Sorghum bicolor
TATA-box	TATATAA	1190	7	-	Sorghum bicolor
TATA-box	TATATA	1191	6	-	Sorghum bicolor
TATA-box	TATA	1193	4	-	Sorghum bicolor
TATA-box	TATATA	1455	6	-	Sorghum bicolor
TATA-box	TATA	1457	4	-	Sorghum bicolor
DRE core	GCCGAC	146	6	-	Sorghum bicolor
	motif_sequence	157	4	-	Sorghum bicolor
	motif_sequence	212	4	-	Sorghum bicolor
	motif_sequence	461	4	-	Sorghum bicolor
	motif_sequence	531	4	-	Sorghum bicolor
	motif_sequence	580	4	-	Sorghum bicolor
	motif_sequence	635	4	-	Sorghum bicolor
	motif_sequence	802	4	-	Sorghum bicolor
	motif_sequence	1057	4	-	Sorghum bicolor
	motif_sequence	1078	4	-	Sorghum bicolor
	motif_sequence	1138	4	-	Sorghum bicolor
Unnamed__4	CTCC	3	4	-	Sorghum bicolor
Unnamed__4	CTCC	154	4	-	Sorghum bicolor
Unnamed__4	CTCC	212	4	-	Sorghum bicolor
Unnamed__4	CTCC	458	4	-	Sorghum bicolor
Unnamed__4	CTCC	528	4	-	Sorghum bicolor
Unnamed__4	CTCC	531	4	-	Sorghum bicolor
Unnamed__4	CTCC	580	4	-	Sorghum bicolor
Unnamed__4	CTCC	802	4	-	Sorghum bicolor
Unnamed__4	CTCC	1421	4	-	Sorghum bicolor
ABRE	ACGTG	658	5	-	Sorghum bicolor
MYC	CATGTG	978	6	-	Sorghum bicolor
MYC	CATGTG	1058	6	-	Sorghum bicolor
STRE	AGGGG	121	5	-	Sorghum bicolor
STRE	AGGGG	716	5	-	Sorghum bicolor
STRE	AGGGG	1464	5	-	Sorghum bicolor
AT~TATA-box	TATATAAA	1189	8	-	Sorghum bicolor
AT~TATA-box	TATATA	1191	6	-	Sorghum bicolor
AT~TATA-box	TATATA	1455	6	-	Sorghum bicolor
circadian	CAAAGATATC	446	9	-	Sorghum bicolor
LTR	CCGAAA	1413	6	-	Sorghum bicolor
W box	TTGACC	140	6	-	Sorghum bicolor
W box	TTGACC	341	6	-	Sorghum bicolor
MYB	TAACCA	1287	6	-	Sorghum bicolor
MYB	CAACAG	1327	6	-	Sorghum bicolor
AAGAA-motif	GAAAGAA	199	7	-	Sorghum bicolor
TATA	TATAAAAT	427	8	-	Sorghum bicolor
AE-box	AGAAACAA	1492	8	+	Zea mays
ERE	ATTTTAAA	80	8	+	Zea mays
MYB	CAACCA	1156	6	+	Zea mays
LTR	CCGAAA	935	6	+	Zea mays
TATA	TATAAAAT	218	8	+	Zea mays
WRE3	CCACCT	1445	6	+	Zea mays
Unnamed__6	taTAAATATct	922	10	+	Zea mays
CARE	CAACTCAC	1414	8	+	Zea mays
ARE	AAACCA	490	6	+	Zea mays
ARE	AAACCA	938	6	+	Zea mays
	motif_sequence	34	4	+	Zea mays
	motif_sequence	427	4	+	Zea mays
	motif_sequence	567	4	+	Zea mays
	motif_sequence	707	4	+	Zea mays
	motif_sequence	1082	4	+	Zea mays
	motif_sequence	1449	4	+	Zea mays
TCT-motif	TCTTAC	181	6	+	Zea mays
TATA-box	TATA	3	4	+	Zea mays
TATA-box	TACAAAA	5	7	+	Zea mays
TATA-box	TATA	25	4	+	Zea mays
TATA-box	ATATAA	62	6	+	Zea mays
TATA-box	TATA	63	4	+	Zea mays
TATA-box	ATATAT	76	6	+	Zea mays
TATA-box	TATA	77	4	+	Zea mays
TATA-box	ATTATA	90	6	+	Zea mays
TATA-box	TATA	92	4	+	Zea mays
TATA-box	TATA	140	4	+	Zea mays
TATA-box	TATA	153	4	+	Zea mays
TATA-box	TATA	196	4	+	Zea mays
TATA-box	TATA	202	4	+	Zea mays
TATA-box	TATA	218	4	+	Zea mays
TATA-box	TATA	522	4	+	Zea mays
TATA-box	ATATAA	822	6	+	Zea mays
TATA-box	TACAAAA	971	7	+	Zea mays
TATA-box	ATATAA	977	6	+	Zea mays
TATA-box	ATTATA	1206	6	+	Zea mays
TATA-box	ccTATAAAaa	1453	9	+	Zea mays
TATA-box	ATATAA	1456	6	+	Zea mays
Unnamed__4	CTCC	458	4	+	Zea mays
Unnamed__4	CTCC	1084	4	+	Zea mays
Unnamed__4	CTCC	1451	4	+	Zea mays
Unnamed__4	CTCC	1468	4	+	Zea mays
Box 4	ATTAAT	730	6	+	Zea mays
CCAAT-box	CAACGG	1139	6	+	Zea mays
CAAT-box	CAAT	106	4	+	Zea mays
CAAT-box	CAAAT	231	5	+	Zea mays
CAAT-box	CAAAT	667	5	+	Zea mays
CAAT-box	CAAT	794	4	+	Zea mays
CAAT-box	CCAAT	993	5	+	Zea mays
CAAT-box	CAAT	994	4	+	Zea mays
CAAT-box	CAAT	1054	4	+	Zea mays
CAAT-box	CCCAATTT	1279	8	+	Zea mays
CAAT-box	CCAAT	1280	5	+	Zea mays
CAAT-box	CAAT	1281	4	+	Zea mays
CAAT-box	CAAT	1403	4	+	Zea mays
GT1-motif	GGTTAA	212	6	-	Fragaria vesca
ERE	ATTTCATA	664	8	-	Fragaria vesca
ABRE3a	TACGTG	797	6	-	Fragaria vesca
Unnamed__1	CGTGG	796	5	-	Fragaria vesca
ACE	CTAACGTATT	47	9	-	Fragaria vesca
G-Box	CACGTG	1083	6	-	Fragaria vesca
TATA-box	TATTTAAA	43	8	-	Fragaria vesca
TATA-box	ccTATAAAaa	93	9	-	Fragaria vesca
TATA-box	TATAAAA	94	7	-	Fragaria vesca
TATA-box	TATAAA	95	6	-	Fragaria vesca
TATA-box	TATAA	96	5	-	Fragaria vesca
TATA-box	TATATAA	556	7	-	Fragaria vesca
TATA-box	TATAAAT	751	7	-	Fragaria vesca
TATA-box	TATAAA	752	6	-	Fragaria vesca
TATA-box	TATAA	753	5	-	Fragaria vesca
TATA-box	TATA	754	4	-	Fragaria vesca
TATA-box	TATA	801	4	-	Fragaria vesca
TATA-box	TATA	873	4	-	Fragaria vesca
TATA-box	TATAA	1047	5	-	Fragaria vesca
TATA-box	TATA	1048	4	-	Fragaria vesca
TATA-box	TATAA	1183	5	-	Fragaria vesca
TATA-box	TATA	1184	4	-	Fragaria vesca
TATA-box	TATA	1275	4	-	Fragaria vesca
TATA-box	TATATA	1331	6	-	Fragaria vesca
TATA-box	ATATAT	1332	6	-	Fragaria vesca
TATA-box	TATATA	1333	6	-	Fragaria vesca
TATA-box	ATATAT	1334	6	-	Fragaria vesca
TATA-box	TATA	1335	4	-	Fragaria vesca
DRE core	GCCGAC	69	6	-	Fragaria vesca
DRE core	GCCGAC	131	6	-	Fragaria vesca
DRE core	GCCGAC	174	6	-	Fragaria vesca
DRE core	GCCGAC	239	6	-	Fragaria vesca
DRE core	GCCGAC	281	6	-	Fragaria vesca
DRE core	GCCGAC	326	6	-	Fragaria vesca
G-box	TACGTG	797	6	-	Fragaria vesca
G-box	CACGTG	1083	6	-	Fragaria vesca
STRE	AGGGG	441	5	-	Fragaria vesca
STRE	AGGGG	762	5	-	Fragaria vesca
ABRE	ACGTG	797	5	-	Fragaria vesca
ABRE	CACGTG	1083	6	-	Fragaria vesca
	motif_sequence	59	4	-	Fragaria vesca
	motif_sequence	570	4	-	Fragaria vesca
	motif_sequence	643	4	-	Fragaria vesca
	motif_sequence	924	4	-	Fragaria vesca
	motif_sequence	1341	4	-	Fragaria vesca
AT~TATA-box	TATATA	1331	6	-	Fragaria vesca
AT~TATA-box	TATATA	1333	6	-	Fragaria vesca
ARE	AAACCA	717	6	-	Fragaria vesca
TCT-motif	TCTTAC	390	6	-	Fragaria vesca
LTR	CCGAAA	950	6	-	Fragaria vesca
MYB	CAACCA	260	6	-	Fragaria vesca
CAAT-box	CAAT	521	4	-	Fragaria vesca
CAAT-box	CAAT	832	4	-	Fragaria vesca
CAAT-box	CCAAT	1140	5	-	Fragaria vesca
CAAT-box	TGCCAAC	1158	7	-	Fragaria vesca
CAAT-box	CAAT	1168	4	-	Fragaria vesca
Box 4	ATTAAT	1456	6	-	Fragaria vesca
TCA	TCATCTTCAT	893	9	-	Fragaria vesca
TCA	TCATCTTCAT	922	9	-	Fragaria vesca
CAT-box	GCCACT	1066	6	-	Fragaria vesca
Unnamed__4	CTCC	685	4	-	Fragaria vesca
Unnamed__4	CTCC	1016	4	-	Fragaria vesca
CGTCA-motif	CGTCA	267	5	-	Fragaria vesca
CGTCA-motif	CGTCA	582	5	-	Fragaria vesca
DRE1	ACCGAGA	1347	7	-	Fragaria vesca
TATA-box	TATA	16	4	+	Solanum lycopersicum
TATA-box	TATATA	84	6	+	Solanum lycopersicum
TATA-box	ATATAT	85	6	+	Solanum lycopersicum
TATA-box	TATATA	86	6	+	Solanum lycopersicum
TATA-box	TATA	88	4	+	Solanum lycopersicum
TATA-box	TATATA	115	6	+	Solanum lycopersicum
TATA-box	ATATAA	116	6	+	Solanum lycopersicum
TATA-box	TATA	117	4	+	Solanum lycopersicum
TATA-box	ATATAT	363	6	+	Solanum lycopersicum
TATA-box	TATATA	364	6	+	Solanum lycopersicum
TATA-box	ATATAT	365	6	+	Solanum lycopersicum
TATA-box	TATA	366	4	+	Solanum lycopersicum
TATA-box	ATATAT	494	6	+	Solanum lycopersicum
TATA-box	TATATA	495	6	+	Solanum lycopersicum
TATA-box	TATA	497	4	+	Solanum lycopersicum
TATA-box	TATATA	566	6	+	Solanum lycopersicum
TATA-box	ATATAT	567	6	+	Solanum lycopersicum
TATA-box	TATA	568	4	+	Solanum lycopersicum
TATA-box	TATATA	606	6	+	Solanum lycopersicum
TATA-box	ATATAA	607	6	+	Solanum lycopersicum
TATA-box	TATA	608	4	+	Solanum lycopersicum
TATA-box	TATATA	659	6	+	Solanum lycopersicum
TATA-box	ATATAT	660	6	+	Solanum lycopersicum
TATA-box	TATATA	661	6	+	Solanum lycopersicum
TATA-box	ATATAA	662	6	+	Solanum lycopersicum
TATA-box	TATA	663	4	+	Solanum lycopersicum
TATA-box	TATATA	701	6	+	Solanum lycopersicum
TATA-box	ATATAT	702	6	+	Solanum lycopersicum
TATA-box	TATA	703	4	+	Solanum lycopersicum
TATA-box	ATTATA	800	6	+	Solanum lycopersicum
TATA-box	ATTATA	970	6	+	Solanum lycopersicum
TATA-box	ATATAA	975	6	+	Solanum lycopersicum
TATA-box	ccTATAAAaa	1123	9	+	Solanum lycopersicum
TATA-box	ATATAA	1145	6	+	Solanum lycopersicum
TATA-box	ATATAA	1205	6	+	Solanum lycopersicum
TATA-box	TACATAAA	1252	8	+	Solanum lycopersicum
TATA-box	ATATAA	1278	6	+	Solanum lycopersicum
TATA-box	ATATAA	1370	6	+	Solanum lycopersicum
TATA-box	ATATAA	1487	6	+	Solanum lycopersicum
AT~TATA-box	TATATA	84	6	+	Solanum lycopersicum
AT~TATA-box	TATATA	86	6	+	Solanum lycopersicum
AT~TATA-box	TATATA	115	6	+	Solanum lycopersicum
AT~TATA-box	TATATA	364	6	+	Solanum lycopersicum
AT~TATA-box	TATATA	495	6	+	Solanum lycopersicum
AT~TATA-box	TATATA	566	6	+	Solanum lycopersicum
AT~TATA-box	TATATA	606	6	+	Solanum lycopersicum
AT~TATA-box	TATATA	659	6	+	Solanum lycopersicum
AT~TATA-box	TATATA	661	6	+	Solanum lycopersicum
AT~TATA-box	TATATA	701	6	+	Solanum lycopersicum
ABRE3a	TACGTG	390	6	+	Solanum lycopersicum
L-box	ATCCCACCTAC	837	10	+	Solanum lycopersicum
TGACG-motif	TGACG	826	5	+	Solanum lycopersicum
CAAT-box	CAAT	371	4	+	Solanum lycopersicum
CAAT-box	CCAAT	436	5	+	Solanum lycopersicum
CAAT-box	CAAT	437	4	+	Solanum lycopersicum
CAAT-box	CAAT	481	4	+	Solanum lycopersicum
CAAT-box	CAAAT	491	5	+	Solanum lycopersicum
CAAT-box	CAAT	729	4	+	Solanum lycopersicum
CAAT-box	CAAAT	883	5	+	Solanum lycopersicum
CAAT-box	CAAT	987	4	+	Solanum lycopersicum
CAAT-box	CAAAT	1004	5	+	Solanum lycopersicum
CAAT-box	CAAT	1276	4	+	Solanum lycopersicum
	motif_sequence	304	4	+	Solanum lycopersicum
as-1	TGACG	826	5	+	Solanum lycopersicum
AT~ABRE	TACGTGTC	390	8	+	Solanum lycopersicum
STRE	AGGGG	23	5	+	Solanum lycopersicum
ABRE	TACGTGTC	390	8	+	Solanum lycopersicum
ABRE	ACGTG	391	5	+	Solanum lycopersicum
AP-1	TGAGTTAG	291	8	+	Solanum lycopersicum
WRE3	CCACCT	840	6	+	Solanum lycopersicum
ERE	ATTTTAAA	105	8	+	Solanum lycopersicum
ERE	ATTTTAAA	1417	8	+	Solanum lycopersicum
Unnamed__4	CTCC	134	4	+	Solanum lycopersicum
Unnamed__4	CTCC	197	4	+	Solanum lycopersicum
Unnamed__4	CTCC	359	4	+	Solanum lycopersicum
Unnamed__4	CTCC	543	4	+	Solanum lycopersicum
Unnamed__4	CTCC	751	4	+	Solanum lycopersicum
Unnamed__4	CTCC	1120	4	+	Solanum lycopersicum
Unnamed__4	CTCC	1467	4	+	Solanum lycopersicum
Box 4	ATTAAT	417	6	+	Solanum lycopersicum
Box 4	ATTAAT	444	6	+	Solanum lycopersicum
Box 4	ATTAAT	636	6	+	Solanum lycopersicum
I-box	AAGATAAGGCT	853	10	+	Solanum lycopersicum
G-box	TACGTG	390	6	+	Solanum lycopersicum
MYC	CATGTG	888	6	+	Solanum lycopersicum
box S	AGCCACC	234	7	+	Solanum lycopersicum
Unnamed__6	taTAAATATct	1206	11	+	Solanum lycopersicum
MYB	CAACAG	1031	6	-	Solanum melongena
MYB	CAACAG	1066	6	-	Solanum melongena
Unnamed__6	taTAAATATct	572	10	-	Solanum melongena
G-Box	CACGTT	725	6	-	Solanum melongena
WUN-motif	AAATTACT	954	8	-	Solanum melongena
Unnamed__4	CTCC	36	4	-	Solanum melongena
MYB	CAACAG	1031	6	-	Solanum melongena
MYB	CAACAG	1066	6	-	Solanum melongena
TCA	TCATCTTCAT	1077	9	-	Solanum melongena
AT~TATA-box	TATATAAA	577	8	-	Solanum melongena
AT~TATA-box	TATATA	753	6	-	Solanum melongena
AT~TATA-box	TATATAAA	1165	8	-	Solanum melongena
AT~TATA-box	TATATA	1167	6	-	Solanum melongena
AT~TATA-box	TATATA	1398	6	-	Solanum melongena
AT~TATA-box	TATATA	1400	6	-	Solanum melongena
AT~TATA-box	TATATA	1448	6	-	Solanum melongena
Box II	ACACGTTGT	723	9	-	Solanum melongena
TATA-box	TATAA	111	5	-	Solanum melongena
TATA-box	TATAA	238	5	-	Solanum melongena
TATA-box	taTATAAAtc	575	9	-	Solanum melongena
TATA-box	TATAAAT	576	7	-	Solanum melongena
TATA-box	TATAAA	577	6	-	Solanum melongena
TATA-box	TATATAA	578	7	-	Solanum melongena
TATA-box	TATATAA	752	7	-	Solanum melongena
TATA-box	TATATA	753	6	-	Solanum melongena
TATA-box	TATA	755	4	-	Solanum melongena
TATA-box	TATA	875	4	-	Solanum melongena
TATA-box	TATA	941	4	-	Solanum melongena
TATA-box	TATA	1007	4	-	Solanum melongena
TATA-box	TATAA	1084	5	-	Solanum melongena
TATA-box	TATA	1085	4	-	Solanum melongena
TATA-box	taTATAAAtc	1163	9	-	Solanum melongena
TATA-box	TATAAAT	1164	7	-	Solanum melongena
TATA-box	TATAAA	1165	6	-	Solanum melongena
TATA-box	TATATAA	1166	7	-	Solanum melongena
TATA-box	TATATA	1167	6	-	Solanum melongena
TATA-box	ATATAT	1168	6	-	Solanum melongena
TATA-box	TATA	1169	4	-	Solanum melongena
TATA-box	TATATAA	1397	7	-	Solanum melongena
TATA-box	TATATA	1398	6	-	Solanum melongena
TATA-box	ATATAT	1399	6	-	Solanum melongena
TATA-box	TATATA	1400	6	-	Solanum melongena
TATA-box	TATA	1402	4	-	Solanum melongena
TATA-box	ATATAT	1447	6	-	Solanum melongena
TATA-box	TATATA	1448	6	-	Solanum melongena
TATA-box	TATA	1450	4	-	Solanum melongena
MRE	AACCTAA	213	7	-	Solanum melongena
TC-rich repeats	ATTCTCTAAC	822	9	-	Solanum melongena
G-box	TAACACGTAG	745	9	-	Solanum melongena
	motif_sequence	248	4	-	Solanum melongena
	motif_sequence	662	4	-	Solanum melongena
	motif_sequence	1079	4	-	Solanum melongena
	motif_sequence	1368	4	-	Solanum melongena
CAAT-box	CAAT	9	4	-	Solanum melongena
CAAT-box	CAAAT	98	5	-	Solanum melongena
CAAT-box	CCAAT	201	5	-	Solanum melongena
CAAT-box	CCAAT	257	5	-	Solanum melongena
CAAT-box	CAAT	277	4	-	Solanum melongena
CAAT-box	CAAAT	342	5	-	Solanum melongena
CAAT-box	CAAAT	374	5	-	Solanum melongena
CAAT-box	CAAAT	455	5	-	Solanum melongena
CAAT-box	CAAAT	500	5	-	Solanum melongena
CAAT-box	CAAT	510	4	-	Solanum melongena
CAAT-box	CAAT	545	4	-	Solanum melongena
CAAT-box	CAAT	655	4	-	Solanum melongena
CAAT-box	CCAAT	705	5	-	Solanum melongena
CAAT-box	CAAT	845	4	-	Solanum melongena
CAAT-box	CAAAT	958	5	-	Solanum melongena
CAAT-box	CAAT	991	4	-	Solanum melongena
CAAT-box	CAAAT	1011	5	-	Solanum melongena
CAAT-box	CAAT	1124	4	-	Solanum melongena
CAAT-box	CAAT	1307	4	-	Solanum melongena
CAAT-box	CAAT	1432	4	-	Solanum melongena
Box 4	ATTAAT	886	6	-	Solanum melongena
Box 4	ATTAAT	890	6	-	Solanum melongena
Box 4	ATTAAT	1388	6	-	Solanum melongena
Box 4	ATTAAT	1492	6	-	Solanum melongena
MYC	CATGTG	488	6	-	Solanum melongena
MYC	CATTTG	1279	6	-	Solanum melongena
AT~TATA-box	TATATA	1466	6	-	Vitis vinifera
TATA-box	TATAA	681	5	-	Vitis vinifera
TATA-box	TATA	764	4	-	Vitis vinifera
TATA-box	TATAA	864	5	-	Vitis vinifera
TATA-box	TATA	865	4	-	Vitis vinifera
TATA-box	TATATA	1466	6	-	Vitis vinifera
TATA-box	TATA	1468	4	-	Vitis vinifera
TGACG-motif	TGACG	146	5	-	Vitis vinifera
TGACG-motif	TGACG	480	5	-	Vitis vinifera
ERE	ATTTTAAA	903	8	-	Vitis vinifera
GA-motif	ATAGATAA	1074	8	-	Vitis vinifera
RY-element	CATGCATG	917	8	-	Vitis vinifera
RY-element	CATGCATG	1242	8	-	Vitis vinifera
	motif_sequence	223	4	-	Vitis vinifera
	motif_sequence	310	4	-	Vitis vinifera
	motif_sequence	1013	4	-	Vitis vinifera
as-1	TGACG	146	5	-	Vitis vinifera
as-1	TGACG	480	5	-	Vitis vinifera
Unnamed__4	CTCC	223	4	-	Vitis vinifera
Unnamed__4	CTCC	858	4	-	Vitis vinifera
Unnamed__4	CTCC	884	4	-	Vitis vinifera
Unnamed__4	CTCC	1195	4	-	Vitis vinifera
Unnamed__1	CGTGG	565	5	-	Vitis vinifera
Unnamed__1	CGTGG	603	5	-	Vitis vinifera
G-Box	CACGTT	85	6	-	Vitis vinifera
CAAT-box	CAAAT	136	5	-	Vitis vinifera
CAAT-box	CAAT	292	4	-	Vitis vinifera
CAAT-box	CAAT	395	4	-	Vitis vinifera
CAAT-box	CAAAT	485	5	-	Vitis vinifera
CAAT-box	CAAT	502	4	-	Vitis vinifera
CAAT-box	CAAT	573	4	-	Vitis vinifera
CAAT-box	CAAT	595	4	-	Vitis vinifera
CAAT-box	CAAAT	641	5	-	Vitis vinifera
CAAT-box	CAAT	1070	4	-	Vitis vinifera
CAAT-box	CAAT	1272	4	-	Vitis vinifera
CAAT-box	CAAT	1323	4	-	Vitis vinifera
CAAT-box	CAAT	1482	4	-	Vitis vinifera
ABRE	ACGTG	144	5	-	Vitis vinifera
GT1-motif	GGTTAAT	188	7	-	Vitis vinifera
GT1-motif	GGTTAA	189	6	-	Vitis vinifera
GT1-motif	GGTTAA	472	6	-	Vitis vinifera
O2-site	GTTGACGTGA	143	9	-	Vitis vinifera
O2-site	GATGA(C/T)(A/G)TG(A/G)	810	8	-	Vitis vinifera
O2-site	GATGACATGG	1441	10	-	Vitis vinifera
MYC	CAATTG	1068	6	-	Vitis vinifera
MYC	CATTTG	600	6	-	Solanum tuberosum
MYC	CATTTG	962	6	-	Solanum tuberosum
STRE	AGGGG	1179	5	-	Solanum tuberosum
STRE	AGGGG	1453	5	-	Solanum tuberosum
TATA-box	TATAA	27	5	-	Solanum tuberosum
TATA-box	TATACA	78	6	-	Solanum tuberosum
TATA-box	TATACA	89	6	-	Solanum tuberosum
TATA-box	TACAAAA	441	7	-	Solanum tuberosum
TATA-box	TATAA	454	5	-	Solanum tuberosum
TATA-box	TATATAA	570	7	-	Solanum tuberosum
TATA-box	TATAA	581	5	-	Solanum tuberosum
TATA-box	TATAA	588	5	-	Solanum tuberosum
TATA-box	TATAA	595	5	-	Solanum tuberosum
TATA-box	TACAAAA	791	7	-	Solanum tuberosum
TATA-box	TATA	1333	4	-	Solanum tuberosum
TATA-box	TATACA	1462	6	-	Solanum tuberosum
TATA-box	TATA	1464	4	-	Solanum tuberosum
CAAT-box	CAAT	19	4	-	Solanum tuberosum
CAAT-box	CAAT	31	4	-	Solanum tuberosum
CAAT-box	CAAAT	449	5	-	Solanum tuberosum
CAAT-box	CAAT	695	4	-	Solanum tuberosum
CAAT-box	CAAT	713	4	-	Solanum tuberosum
CAAT-box	CAAT	723	4	-	Solanum tuberosum
CAAT-box	CAAAT	735	5	-	Solanum tuberosum
CAAT-box	CAAAT	779	5	-	Solanum tuberosum
CAAT-box	CAAT	803	4	-	Solanum tuberosum
CAAT-box	CCAAT	867	5	-	Solanum tuberosum
CAAT-box	CAAAT	955	5	-	Solanum tuberosum
CAAT-box	CCAAT	989	5	-	Solanum tuberosum
CAAT-box	CAAT	1034	4	-	Solanum tuberosum
CAAT-box	CCAAT	1140	5	-	Solanum tuberosum
CAAT-box	CCAAT	1188	5	-	Solanum tuberosum
CAAT-box	CAAAT	1228	5	-	Solanum tuberosum
CAAT-box	CAAT	1320	4	-	Solanum tuberosum
CAAT-box	CAAT	1420	4	-	Solanum tuberosum
HD-Zip 1	CAAT(A/T)ATTG	1415	8.5	-	Solanum tuberosum
MRE	AACCTAA	1269	7	-	Solanum tuberosum
	motif_sequence	664	4	-	Solanum tuberosum
	motif_sequence	1150	4	-	Solanum tuberosum
	motif_sequence	1313	4	-	Solanum tuberosum
ABRE	ACGTG	1119	5	-	Solanum tuberosum
ABRE	ACGTG	1239	5	-	Solanum tuberosum
ARE	AAACCA	166	6	-	Solanum tuberosum
Unnamed__4	CTCC	1143	4	-	Solanum tuberosum
Unnamed__4	CTCC	1166	4	-	Solanum tuberosum
WUN-motif	TTATTACAT	965	9	-	Solanum tuberosum
Unnamed__1	CGTGG	1118	5	-	Solanum tuberosum
ABRE	ACGTG	217	5	-	Arabidopsis thaliana
MYB	CAACTG	450	6	-	Arabidopsis thaliana
ABRE3a	TACGTG	217	6	-	Arabidopsis thaliana
ERE	ATTTTAAA	1435	8	-	Arabidopsis thaliana
MYC	CATGTG	131	6	-	Arabidopsis thaliana
G-box	TACGTG	217	6	-	Arabidopsis thaliana
	motif_sequence	354	4	-	Arabidopsis thaliana
	motif_sequence	1019	4	-	Arabidopsis thaliana
ARE	AAACCA	194	6	-	Arabidopsis thaliana
ARE	AAACCA	1061	6	-	Arabidopsis thaliana
ARE	AAACCA	1368	6	-	Arabidopsis thaliana
MBS	CAACTG	450	6	-	Arabidopsis thaliana
GT1-motif	GGTTAA	340	6	-	Arabidopsis thaliana
GT1-motif	GGTTAAT	428	7	-	Arabidopsis thaliana
GT1-motif	GGTTAA	429	6	-	Arabidopsis thaliana
GT1-motif	GGTTAA	742	6	-	Arabidopsis thaliana
GT1-motif	GGTTAAT	973	7	-	Arabidopsis thaliana
GT1-motif	GGTTAA	974	6	-	Arabidopsis thaliana
TATA	TATAAAAT	819	8	-	Arabidopsis thaliana
TATA	TATAAAAT	846	8	-	Arabidopsis thaliana
as-1	TGACG	225	5	-	Arabidopsis thaliana
as-1	TGACG	1343	5	-	Arabidopsis thaliana
MYB	CAACCA	190	6	-	Arabidopsis thaliana
AT~TATA-box	TATATA	775	6	-	Arabidopsis thaliana
AT~TATA-box	TATATA	777	6	-	Arabidopsis thaliana
AT~TATA-box	TATATA	779	6	-	Arabidopsis thaliana
AT~TATA-box	TATATA	781	6	-	Arabidopsis thaliana
AT~TATA-box	TATATA	783	6	-	Arabidopsis thaliana
AT~TATA-box	TATATA	785	6	-	Arabidopsis thaliana
AT~TATA-box	TATATA	787	6	-	Arabidopsis thaliana
AT~TATA-box	TATATA	789	6	-	Arabidopsis thaliana
AT~TATA-box	TATATA	791	6	-	Arabidopsis thaliana
AT~TATA-box	TATATA	793	6	-	Arabidopsis thaliana
AT~TATA-box	TATATA	795	6	-	Arabidopsis thaliana
AT~TATA-box	TATATA	797	6	-	Arabidopsis thaliana
AT~TATA-box	TATATA	799	6	-	Arabidopsis thaliana
AT~TATA-box	TATATA	1175	6	-	Arabidopsis thaliana
AT~TATA-box	TATATA	1177	6	-	Arabidopsis thaliana
TATA-box	TATAAATA	47	8	-	Arabidopsis thaliana
TATA-box	TATAAAT	48	7	-	Arabidopsis thaliana
TATA-box	TATAAA	49	6	-	Arabidopsis thaliana
TATA-box	TATAA	50	5	-	Arabidopsis thaliana
TATA-box	taTATAAAtc	64	9	-	Arabidopsis thaliana
TATA-box	TATAAAT	65	7	-	Arabidopsis thaliana
TATA-box	TATAAA	66	6	-	Arabidopsis thaliana
TATA-box	TATAA	67	5	-	Arabidopsis thaliana
TATA-box	TATACA	77	6	-	Arabidopsis thaliana
TATA-box	TATATA	775	6	-	Arabidopsis thaliana
TATA-box	ATATAT	776	6	-	Arabidopsis thaliana
TATA-box	TATATA	777	6	-	Arabidopsis thaliana
TATA-box	ATATAT	778	6	-	Arabidopsis thaliana
TATA-box	TATATA	779	6	-	Arabidopsis thaliana
TATA-box	ATATAT	780	6	-	Arabidopsis thaliana
TATA-box	TATATA	781	6	-	Arabidopsis thaliana
TATA-box	ATATAT	782	6	-	Arabidopsis thaliana
TATA-box	TATATA	783	6	-	Arabidopsis thaliana
TATA-box	ATATAT	784	6	-	Arabidopsis thaliana
TATA-box	TATATA	785	6	-	Arabidopsis thaliana
TATA-box	ATATAT	786	6	-	Arabidopsis thaliana
TATA-box	TATATA	787	6	-	Arabidopsis thaliana
TATA-box	ATATAT	788	6	-	Arabidopsis thaliana
TATA-box	TATATA	789	6	-	Arabidopsis thaliana
TATA-box	ATATAT	790	6	-	Arabidopsis thaliana
TATA-box	TATATA	791	6	-	Arabidopsis thaliana
TATA-box	ATATAT	792	6	-	Arabidopsis thaliana
TATA-box	TATATA	793	6	-	Arabidopsis thaliana
TATA-box	ATATAT	794	6	-	Arabidopsis thaliana
TATA-box	ATATAT	796	6	-	Arabidopsis thaliana
TATA-box	TATATA	797	6	-	Arabidopsis thaliana
TATA-box	ATATAT	798	6	-	Arabidopsis thaliana
TATA-box	TATATA	799	6	-	Arabidopsis thaliana
TATA-box	ATATAT	800	6	-	Arabidopsis thaliana
TATA-box	TATA	801	4	-	Arabidopsis thaliana
TATA-box	TATAAAA	820	7	-	Arabidopsis thaliana
TATA-box	TATAAA	821	6	-	Arabidopsis thaliana
TATA-box	TATAA	822	5	-	Arabidopsis thaliana
TATA-box	TATA	823	4	-	Arabidopsis thaliana
TATA-box	TATA	837	4	-	Arabidopsis thaliana
TATA-box	TATA	842	4	-	Arabidopsis thaliana
TATA-box	TATAAAA	847	7	-	Arabidopsis thaliana
TATA-box	TATAAA	848	6	-	Arabidopsis thaliana
TATA-box	TATAA	849	5	-	Arabidopsis thaliana
TATA-box	TATA	850	4	-	Arabidopsis thaliana
TATA-box	TATAAAA	883	7	-	Arabidopsis thaliana
TATA-box	TATAAA	884	6	-	Arabidopsis thaliana
TATA-box	TATAA	885	5	-	Arabidopsis thaliana
TATA-box	TATA	886	4	-	Arabidopsis thaliana
TATA-box	TATAAATA	888	8	-	Arabidopsis thaliana
TATA-box	TATAAAT	889	7	-	Arabidopsis thaliana
TATA-box	TATAAA	890	6	-	Arabidopsis thaliana
TATA-box	TATAA	891	5	-	Arabidopsis thaliana
TATA-box	TATA	892	4	-	Arabidopsis thaliana
TATA-box	TATAA	916	5	-	Arabidopsis thaliana
TATA-box	TATA	917	4	-	Arabidopsis thaliana
TATA-box	TATA	1084	4	-	Arabidopsis thaliana
TATA-box	TATACA	1173	6	-	Arabidopsis thaliana
TATA-box	TATATA	1175	6	-	Arabidopsis thaliana
TATA-box	ATATAT	1176	6	-	Arabidopsis thaliana
TATA-box	TATATA	1177	6	-	Arabidopsis thaliana
TATA-box	TATA	1179	4	-	Arabidopsis thaliana
TATA-box	TATACA	1351	6	-	Arabidopsis thaliana
TATA-box	TATA	1353	4	-	Arabidopsis thaliana
TATA-box	TATAA	1407	5	-	Arabidopsis thaliana
TATA-box	TATA	1408	4	-	Arabidopsis thaliana
CAAT-box	CAAT	140	4	-	Arabidopsis thaliana
CAAT-box	CAAT	170	4	-	Arabidopsis thaliana
CAAT-box	CAAAT	177	5	-	Arabidopsis thaliana
CAAT-box	CAAAT	562	5	-	Arabidopsis thaliana
CAAT-box	CAAT	609	4	-	Arabidopsis thaliana
CAAT-box	CAAT	684	4	-	Arabidopsis thaliana
CAAT-box	CAAAT	703	5	-	Arabidopsis thaliana
CAAT-box	CCAAT	726	5	-	Arabidopsis thaliana
CAAT-box	CAAT	759	4	-	Arabidopsis thaliana
CAAT-box	CAAAT	804	5	-	Arabidopsis thaliana
CAAT-box	CAAAT	853	5	-	Arabidopsis thaliana
CAAT-box	CCAAT	1059	5	-	Arabidopsis thaliana
CAAT-box	TGCCAAC	1075	7	-	Arabidopsis thaliana
CAAT-box	CCAAT	1122	5	-	Arabidopsis thaliana
CAAT-box	CAAT	1171	4	-	Arabidopsis thaliana
CAAT-box	CAAT	1252	4	-	Arabidopsis thaliana
CAAT-box	CAAAT	1317	5	-	Arabidopsis thaliana
CAAT-box	CAAT	1330	4	-	Arabidopsis thaliana
CAAT-box	CAAAT	1336	5	-	Arabidopsis thaliana
CAAT-box	CAAAT	1359	5	-	Arabidopsis thaliana
CAAT-box	CAAT	1386	4	-	Arabidopsis thaliana
CAAT-box	CAAT	1475	4	-	Arabidopsis thaliana
TGACG-motif	TGACG	225	5	-	Arabidopsis thaliana
TGACG-motif	TGACG	1343	5	-	Arabidopsis thaliana
LTR	CCGAAA	667	6	-	Lactuca sativa
sbp-CMA1c	CTTTATCTCTTCCA	1179	13	-	Lactuca sativa
CAAT-box	CAAT	26	4	-	Lactuca sativa
CAAT-box	CAAT	78	4	-	Lactuca sativa
CAAT-box	CAAT	395	4	-	Lactuca sativa
CAAT-box	CAAAT	420	5	-	Lactuca sativa
CAAT-box	CAAT	832	4	-	Lactuca sativa
CAAT-box	CAAT	1052	4	-	Lactuca sativa
CAAT-box	CAAT	1193	4	-	Lactuca sativa
	motif_sequence	439	4	-	Lactuca sativa
	motif_sequence	480	4	-	Lactuca sativa
	motif_sequence	532	4	-	Lactuca sativa
	motif_sequence	671	4	-	Lactuca sativa
	motif_sequence	840	4	-	Lactuca sativa
	motif_sequence	1181	4	-	Lactuca sativa
AT~TATA-box	TATATA	1013	6	-	Lactuca sativa
AT~TATA-box	TATATA	1226	6	-	Lactuca sativa
AT~TATA-box	TATATA	1358	6	-	Lactuca sativa
AuxRR-core	GGTCCAT	765	7	-	Lactuca sativa
AAGAA-motif	GAAAGAA	1305	7	-	Lactuca sativa
STRE	AGGGG	318	5	-	Lactuca sativa
CGTCA-motif	CGTCA	854	5	-	Lactuca sativa
P-box	CCTTTTG	701	7	-	Lactuca sativa
P-box	CCTTTTG	1321	7	-	Lactuca sativa
GT1-motif	GGTTAAT	953	7	-	Lactuca sativa
GT1-motif	GGTTAA	954	6	-	Lactuca sativa
Unnamed__4	CTCC	224	4	-	Lactuca sativa
Unnamed__4	CTCC	276	4	-	Lactuca sativa
Unnamed__4	CTCC	358	4	-	Lactuca sativa
Unnamed__4	CTCC	439	4	-	Lactuca sativa
Unnamed__4	CTCC	460	4	-	Lactuca sativa
Unnamed__4	CTCC	532	4	-	Lactuca sativa
Unnamed__4	CTCC	671	4	-	Lactuca sativa
Unnamed__4	CTCC	1352	4	-	Lactuca sativa
O2-site	GATGACATGG	403	9	-	Lactuca sativa
TATA-box	TATAA	651	5	-	Lactuca sativa
TATA-box	TATAAAT	793	7	-	Lactuca sativa
TATA-box	TATAAA	794	6	-	Lactuca sativa
TATA-box	TATAA	795	5	-	Lactuca sativa
TATA-box	TATA	796	4	-	Lactuca sativa
TATA-box	TATATAA	1012	7	-	Lactuca sativa
TATA-box	TATATA	1013	6	-	Lactuca sativa
TATA-box	ATATAT	1014	6	-	Lactuca sativa
TATA-box	TATA	1015	4	-	Lactuca sativa
TATA-box	TATAAA	1079	6	-	Lactuca sativa
TATA-box	TATAA	1080	5	-	Lactuca sativa
TATA-box	TATA	1081	4	-	Lactuca sativa
TATA-box	TATAA	1092	5	-	Lactuca sativa
TATA-box	TATA	1093	4	-	Lactuca sativa
TATA-box	TATAAAA	1144	7	-	Lactuca sativa
TATA-box	TATAAA	1145	6	-	Lactuca sativa
TATA-box	TATAA	1146	5	-	Lactuca sativa
TATA-box	TATA	1147	4	-	Lactuca sativa
TATA-box	TATATTTATATTT	1151	12	-	Lactuca sativa
TATA-box	ATATAT	1159	6	-	Lactuca sativa
TATA-box	TATA	1160	4	-	Lactuca sativa
TATA-box	TATATA	1226	6	-	Lactuca sativa
TATA-box	ATATAT	1227	6	-	Lactuca sativa
TATA-box	TATA	1228	4	-	Lactuca sativa
TATA-box	TATA	1239	4	-	Lactuca sativa
TATA-box	TATTTAAA	1256	8	-	Lactuca sativa
TATA-box	TATAAAT	1290	7	-	Lactuca sativa
TATA-box	TATAAA	1291	6	-	Lactuca sativa
TATA-box	TATAA	1292	5	-	Lactuca sativa
TATA-box	TATA	1293	4	-	Lactuca sativa
TATA-box	TATATA	1358	6	-	Lactuca sativa
TATA-box	TATA	1360	4	-	Lactuca sativa
TATA-box	TATAAA	1469	6	-	Lactuca sativa
TATA-box	TATAA	1470	5	-	Lactuca sativa
TATA-box	TATA	1471	4	-	Lactuca sativa
MYC	CATGTG	402	6	-	Lactuca sativa
MYC	CATGTG	762	6	-	Lactuca sativa
ARE	AAACCA	939	6	+	Brassica juncea
MYB	TAACCA	167	6	+	Brassica juncea
chs-CMA2c	ATATACGTGAAGG	1474	12	+	Brassica juncea
	motif_sequence	1428	4	+	Brassica juncea
Box 4	ATTAAT	120	6	+	Brassica juncea
Box 4	ATTAAT	648	6	+	Brassica juncea
TATA-box	ATTATA	46	6	+	Brassica juncea
TATA-box	TATATA	48	6	+	Brassica juncea
TATA-box	ATATAT	49	6	+	Brassica juncea
TATA-box	TATA	50	4	+	Brassica juncea
TATA-box	TATATA	139	6	+	Brassica juncea
TATA-box	ATATAA	140	6	+	Brassica juncea
TATA-box	TATA	141	4	+	Brassica juncea
TATA-box	TATA	161	4	+	Brassica juncea
TATA-box	TATA	499	4	+	Brassica juncea
TATA-box	TATATA	536	6	+	Brassica juncea
TATA-box	ATATAA	537	6	+	Brassica juncea
TATA-box	TATA	538	4	+	Brassica juncea
TATA-box	TATATA	736	6	+	Brassica juncea
TATA-box	ATATAA	737	6	+	Brassica juncea
TATA-box	TATA	738	4	+	Brassica juncea
TATA-box	ATTATA	755	6	+	Brassica juncea
TATA-box	ATTATA	983	6	+	Brassica juncea
MYB-like sequence	TAACCA	167	6	+	Brassica juncea
AT~TATA-box	TATATA	48	6	+	Brassica juncea
AT~TATA-box	TATATA	139	6	+	Brassica juncea
AT~TATA-box	TATATA	536	6	+	Brassica juncea
AT~TATA-box	TATATA	736	6	+	Brassica juncea
TGA-element	AACGAC	237	6	+	Brassica juncea
TGA-element	AACGAC	272	6	+	Brassica juncea
Unnamed__4	CTCC	1430	4	+	Brassica juncea
GA-motif	ATAGATAA	184	8	+	Brassica juncea
ABRE3a	TACGTG	1477	6	+	Brassica juncea
G-box	TACGTG	1477	6	+	Brassica juncea
CAAT-box	CAAT	89	4	+	Brassica juncea
CAAT-box	CAAT	118	4	+	Brassica juncea
CAAT-box	CAAT	256	4	+	Brassica juncea
CAAT-box	CAAT	380	4	+	Brassica juncea
CAAT-box	CAAT	605	4	+	Brassica juncea
CAAT-box	CAAT	684	4	+	Brassica juncea
CAAT-box	CCAAT	1052	5	+	Brassica juncea
CAAT-box	CAAT	1053	4	+	Brassica juncea
CAAT-box	CAAT	1241	4	+	Brassica juncea
CAAT-box	CAAT	1313	4	+	Brassica juncea
CAAT-box	CAAAT	1438	5	+	Brassica juncea
MBSI	TTTTTACGGTTA	791	11	+	Brassica juncea
CGTCA-motif	CGTCA	1227	5	+	Brassica juncea
ABRE	ACGTG	909	5	+	Brassica juncea
ABRE	ACGTG	1118	5	+	Brassica juncea
ABRE	ACGTG	1478	5	+	Brassica juncea
GT1-motif	GGTTAAT	874	7	-	Brassica oleracea
GT1-motif	GGTTAA	875	6	-	Brassica oleracea
Unnamed__6	taTAAATATct	694	10	-	Brassica oleracea
GA-motif	ATAGATAA	82	8	-	Brassica oleracea
TATA-box	TATAAAA	64	7	-	Brassica oleracea
TATA-box	TATAAA	65	6	-	Brassica oleracea
TATA-box	TATATAA	66	7	-	Brassica oleracea
TATA-box	TACATAAA	272	8	-	Brassica oleracea
TATA-box	TATATAA	461	7	-	Brassica oleracea
TATA-box	TATAAAA	570	7	-	Brassica oleracea
TATA-box	TATAAA	571	6	-	Brassica oleracea
TATA-box	TATAA	572	5	-	Brassica oleracea
TATA-box	TATAAA	672	6	-	Brassica oleracea
TATA-box	TATAA	673	5	-	Brassica oleracea
TATA-box	TATATAA	692	7	-	Brassica oleracea
TATA-box	taTATAAAtc	697	9	-	Brassica oleracea
TATA-box	TATAAAT	698	7	-	Brassica oleracea
TATA-box	TATAAA	699	6	-	Brassica oleracea
TATA-box	TATATAA	700	7	-	Brassica oleracea
TATA-box	TACAAAA	744	7	-	Brassica oleracea
TATA-box	TATATA	849	6	-	Brassica oleracea
TATA-box	TATA	851	4	-	Brassica oleracea
TATA-box	TATA	911	4	-	Brassica oleracea
TATA-box	TATACA	1001	6	-	Brassica oleracea
TATA-box	TATATA	1003	6	-	Brassica oleracea
TATA-box	ATATAT	1004	6	-	Brassica oleracea
TATA-box	TATA	1005	4	-	Brassica oleracea
TATA-box	TACAAAA	1151	7	-	Brassica oleracea
TATA-box	TATACA	1166	6	-	Brassica oleracea
TATA-box	TATA	1168	4	-	Brassica oleracea
TATA-box	TATAA	1205	5	-	Brassica oleracea
TATA-box	TATA	1206	4	-	Brassica oleracea
TATA-box	TATA	1214	4	-	Brassica oleracea
TATA-box	TATATA	1359	6	-	Brassica oleracea
TATA-box	ATATAT	1360	6	-	Brassica oleracea
TATA-box	TATATA	1361	6	-	Brassica oleracea
TATA-box	TATA	1363	4	-	Brassica oleracea
MRE	AACCTAA	19	7	-	Brassica oleracea
AT~TATA-box	TATATAAA	65	8	-	Brassica oleracea
AT~TATA-box	TATATAAA	699	8	-	Brassica oleracea
AT~TATA-box	TATATA	849	6	-	Brassica oleracea
AT~TATA-box	TATATA	1003	6	-	Brassica oleracea
AT~TATA-box	TATATA	1359	6	-	Brassica oleracea
AT~TATA-box	TATATA	1361	6	-	Brassica oleracea
TCT-motif	TCTTAC	831	6	-	Brassica oleracea
ARE	AAACCA	795	6	-	Brassica oleracea
ABRE4	CACGTA	1365	6	-	Brassica oleracea
G-Box	CACGTT	1048	6	-	Brassica oleracea
ABRE3a	TACGTG	822	6	-	Brassica oleracea
CAAT-box	CAAT	152	4	-	Brassica oleracea
CAAT-box	CAAT	258	4	-	Brassica oleracea
CAAT-box	CAAAT	295	5	-	Brassica oleracea
CAAT-box	CCAAT	400	5	-	Brassica oleracea
CAAT-box	CAAT	437	4	-	Brassica oleracea
CAAT-box	CAAAT	456	5	-	Brassica oleracea
CAAT-box	CAAT	487	4	-	Brassica oleracea
CAAT-box	CAAT	708	4	-	Brassica oleracea
CAAT-box	CAAT	717	4	-	Brassica oleracea
CAAT-box	CAAT	723	4	-	Brassica oleracea
CAAT-box	CAAT	739	4	-	Brassica oleracea
CAAT-box	CAAT	773	4	-	Brassica oleracea
CAAT-box	CAAAT	789	5	-	Brassica oleracea
CAAT-box	CCAAT	940	5	-	Brassica oleracea
CAAT-box	CAAT	1065	4	-	Brassica oleracea
CAAT-box	CAAT	1081	4	-	Brassica oleracea
CAAT-box	CAAAT	1145	5	-	Brassica oleracea
CAAT-box	CAAAT	1174	5	-	Brassica oleracea
CAAT-box	CAAT	1201	4	-	Brassica oleracea
CAAT-box	CAAT	1286	4	-	Brassica oleracea
Unnamed__4	CTCC	219	4	-	Brassica oleracea
Unnamed__4	CTCC	223	4	-	Brassica oleracea
Unnamed__4	CTCC	661	4	-	Brassica oleracea
Unnamed__4	CTCC	666	4	-	Brassica oleracea
TGACG-motif	TGACG	1158	5	-	Brassica oleracea
ABRE	ACGTG	822	5	-	Brassica oleracea
G-box	TACGTG	822	6	-	Brassica oleracea
	motif_sequence	597	4	-	Brassica oleracea
W box	TTGACC	943	6	-	Brassica oleracea
3-AF1 binding site	TAAGAGAGGAA	363	10	-	Brassica oleracea
3-AF1 binding site	TAAGAGAGGAA	1335	10	-	Brassica oleracea
as-1	TGACG	1158	5	-	Brassica oleracea
ABRE	ACGTG	841	5	+	Brassica rapa
ABRE	ACGTG	1050	5	+	Brassica rapa
ABRE	ACGTG	1367	5	+	Brassica rapa
	motif_sequence	1317	4	+	Brassica rapa
	motif_sequence	1388	4	+	Brassica rapa
Box 4	ATTAAT	580	6	+	Brassica rapa
TATA-box	ATTATA	213	6	+	Brassica rapa
TATA-box	TATA	215	4	+	Brassica rapa
TATA-box	TATA	432	4	+	Brassica rapa
TATA-box	TATATA	469	6	+	Brassica rapa
TATA-box	ATATAA	470	6	+	Brassica rapa
TATA-box	TATA	471	4	+	Brassica rapa
TATA-box	TATATA	668	6	+	Brassica rapa
TATA-box	ATATAA	669	6	+	Brassica rapa
TATA-box	TATA	670	4	+	Brassica rapa
TATA-box	TATA	684	4	+	Brassica rapa
TATA-box	ATTATA	687	6	+	Brassica rapa
TATA-box	TATATA	689	6	+	Brassica rapa
TATA-box	ATATAT	690	6	+	Brassica rapa
TATA-box	TATA	691	4	+	Brassica rapa
TATA-box	TATA	697	4	+	Brassica rapa
TATA-box	ATTATA	915	6	+	Brassica rapa
TATA-box	TATTTAAA	1480	8	+	Brassica rapa
ARE	AAACCA	871	6	+	Brassica rapa
ARE	AAACCA	1485	6	+	Brassica rapa
chs-CMA2c	ATATACGTGAAGG	1363	12	+	Brassica rapa
G-box	TACGTG	1366	6	+	Brassica rapa
MYC	CATTTG	206	6	+	Brassica rapa
CGTCA-motif	CGTCA	1159	5	+	Brassica rapa
MYB	TAACCA	1471	6	+	Brassica rapa
AT~TATA-box	TATATA	469	6	+	Brassica rapa
AT~TATA-box	TATATA	668	6	+	Brassica rapa
AT~TATA-box	TATATA	689	6	+	Brassica rapa
CAAT-box	CAAT	313	4	+	Brassica rapa
CAAT-box	CAAT	616	4	+	Brassica rapa
CAAT-box	CAAAT	859	5	+	Brassica rapa
CAAT-box	CCAAT	984	5	+	Brassica rapa
CAAT-box	CAAT	985	4	+	Brassica rapa
CAAT-box	CAAT	1173	4	+	Brassica rapa
CAAT-box	CAAT	1245	4	+	Brassica rapa
CAAT-box	CAAAT	1327	5	+	Brassica rapa
CAAT-box	CAAAT	1428	5	+	Brassica rapa
ABRE3a	TACGTG	1366	6	+	Brassica rapa
MYB-like sequence	TAACCA	1471	6	+	Brassica rapa
Unnamed__4	CTCC	203	4	+	Brassica rapa
Unnamed__4	CTCC	1319	4	+	Brassica rapa
Unnamed__4	CTCC	1458	4	+	Brassica rapa
MBSI	TTTTTACGGTTA	723	11	+	Brassica rapa
Unnamed__1	CGTGG	99	5	+	Brassica rapa
Myc	TCTCTTA	1123	7	+	Hordeum vulgare
G-box	CACGTG	291	6	+	Hordeum vulgare
G-box	TACGTG	969	6	+	Hordeum vulgare
RY-element	CATGCATG	546	8	+	Hordeum vulgare
ABRE3a	TACGTG	969	6	+	Hordeum vulgare
TGACG-motif	TGACG	311	5	+	Hordeum vulgare
TGACG-motif	TGACG	928	5	+	Hordeum vulgare
Myb-binding site	CAACAG	51	6	+	Hordeum vulgare
Myb-binding site	CAACAG	80	6	+	Hordeum vulgare
Myb-binding site	CAACAG	139	6	+	Hordeum vulgare
TCA-element	CCATCTTTTT	182	9	+	Hordeum vulgare
MYB	CAACAG	51	6	+	Hordeum vulgare
MYB	CAACAG	80	6	+	Hordeum vulgare
MYB	CAACAG	139	6	+	Hordeum vulgare
AE-box	AGAAACTT	203	8	+	Hordeum vulgare
ABRE	GACACGTGGC	289	9	+	Hordeum vulgare
ABRE	CACGTG	291	6	+	Hordeum vulgare
ABRE	ACGTG	292	5	+	Hordeum vulgare
ABRE	ACGTG	591	5	+	Hordeum vulgare
ABRE	ACGTG	930	5	+	Hordeum vulgare
ABRE	CGTACGTGCA	944	9	+	Hordeum vulgare
ABRE	CGTACGTGCA	967	9	+	Hordeum vulgare
ABRE	ACGTG	970	5	+	Hordeum vulgare
G-Box	CACGTG	291	6	+	Hordeum vulgare
GARE-motif	TCTGTTG	451	7	+	Hordeum vulgare
STRE	AGGGG	1300	5	+	Hordeum vulgare
TATA-box	TATA	162	4	+	Hordeum vulgare
TATA-box	TACAAAA	679	7	+	Hordeum vulgare
as-1	TGACG	311	5	+	Hordeum vulgare
as-1	TGACG	928	5	+	Hordeum vulgare
Unnamed__1	GCCACGTGGC	289	9	+	Hordeum vulgare
Unnamed__1	CGTGG	293	5	+	Hordeum vulgare
Unnamed__1	CGTGG	570	5	+	Hordeum vulgare
Unnamed__1	CGTGG	900	5	+	Hordeum vulgare
DRE1	ACCGAGA	322	7	+	Hordeum vulgare
DRE core	GCCGAC	1291	6	+	Hordeum vulgare
Unnamed__4	CTCC	622	4	+	Hordeum vulgare
Unnamed__4	CTCC	668	4	+	Hordeum vulgare
Unnamed__4	CTCC	1083	4	+	Hordeum vulgare
CAAT-box	CAAT	466	4	+	Hordeum vulgare
CAAT-box	CAAT	805	4	+	Hordeum vulgare
CAAT-box	CAAT	1237	4	+	Hordeum vulgare
CAAT-box	CCAAT	1435	5	+	Hordeum vulgare
CAAT-box	CAAT	1436	4	+	Hordeum vulgare
Myb	TAACTG	1087	6	+	Hordeum vulgare
I-box	cGATAAGGCG	1451	9	+	Hordeum vulgare
MYC	CATGTG	1134	6	+	Hordeum vulgare
MYC	CATGTG	1459	6	+	Hordeum vulgare
	motif_sequence	330	4	+	Hordeum vulgare
	motif_sequence	369	4	+	Hordeum vulgare
	motif_sequence	666	4	+	Hordeum vulgare
	motif_sequence	729	4	+	Hordeum vulgare
	motif_sequence	1205	4	+	Hordeum vulgare
	motif_sequence	1460	4	+	Hordeum vulgare
box S	AGCCACC	1719	7	+	Triticum aestivum
	motif_sequence	109	4	+	Triticum aestivum
	motif_sequence	642	4	+	Triticum aestivum
	motif_sequence	778	4	+	Triticum aestivum
	motif_sequence	832	4	+	Triticum aestivum
	motif_sequence	853	4	+	Triticum aestivum
	motif_sequence	903	4	+	Triticum aestivum
	motif_sequence	928	4	+	Triticum aestivum
	motif_sequence	940	4	+	Triticum aestivum
	motif_sequence	1072	4	+	Triticum aestivum
	motif_sequence	1371	4	+	Triticum aestivum
	motif_sequence	1410	4	+	Triticum aestivum
	motif_sequence	1444	4	+	Triticum aestivum
	motif_sequence	1583	4	+	Triticum aestivum
	motif_sequence	1592	4	+	Triticum aestivum
	motif_sequence	1870	4	+	Triticum aestivum
	motif_sequence	2047	4	+	Triticum aestivum
	motif_sequence	2072	4	+	Triticum aestivum
DRE core	GCCGAC	762	6	+	Triticum aestivum
STRE	AGGGG	447	5	+	Triticum aestivum
STRE	AGGGG	800	5	+	Triticum aestivum
STRE	AGGGG	1731	5	+	Triticum aestivum
STRE	AGGGG	1966	5	+	Triticum aestivum
Myb-binding site	CAACAG	1021	6	+	Triticum aestivum
MBS	CAACTG	1239	6	+	Triticum aestivum
MBS	CAACTG	1847	6	+	Triticum aestivum
TCT-motif	TCTTAC	1293	6	+	Triticum aestivum
CCGTCC-box	CCGTCC	1713	6	+	Triticum aestivum
TGACG-motif	TGACG	1314	5	+	Triticum aestivum
CAAT-box	CAAT	98	4	+	Triticum aestivum
CAAT-box	CAAT	170	4	+	Triticum aestivum
CAAT-box	CAAT	326	4	+	Triticum aestivum
CAAT-box	CCAAT	500	5	+	Triticum aestivum
CAAT-box	CAAT	501	4	+	Triticum aestivum
CAAT-box	CAAT	530	4	+	Triticum aestivum
CAAT-box	CAAT	1298	4	+	Triticum aestivum
CAAT-box	CAAAT	1433	5	+	Triticum aestivum
CAAT-box	CAAT	1474	4	+	Triticum aestivum
CAAT-box	CAAAT	1486	5	+	Triticum aestivum
CAAT-box	CAAT	1600	4	+	Triticum aestivum
CAAT-box	CCAAT	1800	5	+	Triticum aestivum
CAAT-box	CAAT	1801	4	+	Triticum aestivum
O2-site	GATGATGTGG	843	9	+	Triticum aestivum
O2-site	GATGACATGG	1787	9	+	Triticum aestivum
MYB	CAACAG	1021	6	+	Triticum aestivum
MYB	CAACCA	1797	6	+	Triticum aestivum
Unnamed__4	CTCC	75	4	+	Triticum aestivum
Unnamed__4	CTCC	111	4	+	Triticum aestivum
Unnamed__4	CTCC	145	4	+	Triticum aestivum
Unnamed__4	CTCC	493	4	+	Triticum aestivum
Unnamed__4	CTCC	591	4	+	Triticum aestivum
Unnamed__4	CTCC	644	4	+	Triticum aestivum
Unnamed__4	CTCC	1090	4	+	Triticum aestivum
Unnamed__4	CTCC	1093	4	+	Triticum aestivum
Unnamed__4	CTCC	1096	4	+	Triticum aestivum
Unnamed__4	CTCC	1129	4	+	Triticum aestivum
Unnamed__4	CTCC	1197	4	+	Triticum aestivum
Unnamed__4	CTCC	1251	4	+	Triticum aestivum
Unnamed__4	CTCC	1373	4	+	Triticum aestivum
Unnamed__4	CTCC	1419	4	+	Triticum aestivum
WRE3	CCACCT	164	6	+	Triticum aestivum
TCCC-motif	TCTCCCT	110	7	+	Triticum aestivum
TCCC-motif	TCTCCCT	1372	7	+	Triticum aestivum
G-Box	CACGTG	584	6	+	Triticum aestivum
WUN-motif	AAATTTCTT	1487	9	+	Triticum aestivum
MYC	CATGTG	288	6	+	Triticum aestivum
MYC	CATGTG	999	6	+	Triticum aestivum
CGTCA-motif	CGTCA	348	5	+	Triticum aestivum
CGTCA-motif	CGTCA	936	5	+	Triticum aestivum
CGTCA-motif	CGTCA	1167	5	+	Triticum aestivum
CGTCA-motif	CGTCA	1200	5	+	Triticum aestivum
CGTCA-motif	CGTCA	1227	5	+	Triticum aestivum
CGTCA-motif	CGTCA	1654	5	+	Triticum aestivum
MYB recognition site	CCGTTG	157	6	+	Triticum aestivum
TATA-box	TATA	153	4	+	Triticum aestivum
TATA-box	TATA	472	4	+	Triticum aestivum
ABRE3a	TACGTG	820	6	+	Triticum aestivum
ABRE3a	TACGTG	1447	6	+	Triticum aestivum
CCGTCC motif	CCGTCC	1713	6	+	Triticum aestivum
G-box	ACACGTGT	583	8	+	Triticum aestivum
G-box	CACGTG	584	6	+	Triticum aestivum
G-box	TACGTG	820	6	+	Triticum aestivum
G-box	TACGTG	1447	6	+	Triticum aestivum
G-box	CACGTC	1652	6	+	Triticum aestivum
ARE	AAACCA	923	6	+	Triticum aestivum
ARE	AAACCA	1761	6	+	Triticum aestivum
circadian	CAAAGATATC	1765	9	+	Triticum aestivum
as-1	TGACG	1314	5	+	Triticum aestivum
RY-element	CATGCATG	995	8	+	Triticum aestivum
Myb	TAACTG	609	6	+	Triticum aestivum
Myb	CAACTG	1239	6	+	Triticum aestivum
Myb	CAACTG	1847	6	+	Triticum aestivum
ABRE	CACGTG	584	6	+	Triticum aestivum
ABRE	ACGTG	585	5	+	Triticum aestivum
ABRE	ACGTG	821	5	+	Triticum aestivum
ABRE	ACGTG	1103	5	+	Triticum aestivum
ABRE	ACGTG	1448	5	+	Triticum aestivum
Unnamed__1	CGTGG	822	5	+	Triticum aestivum
Unnamed__1	CGTGG	1104	5	+	Triticum aestivum
Unnamed__1	CGTGG	1349	5	+	Triticum aestivum
A-box	CCGTCC	1713	6	+	Triticum aestivum

## Sheet: 1e
Supplementary Table 1e. List of Cis regulatory elements identified in AtSWEET12 orthologs using PlantCARE
Name	Sequence	Position	Score	Strand	Plant
Unnamed__8	TCCACGTAGA	444	9	-	Asparagus officinalis
MYB	TAACCA	1463	6	+	Asparagus officinalis
as-1	TGACG	1206	5	-	Asparagus officinalis
AT~TATA-box	TATATA	1249	6	-	Asparagus officinalis
LS7	CAGATTTATTTTTA	233	13	+	Asparagus officinalis
GATA-motif	AAGGATAAGG	1389	9	+	Asparagus officinalis
TCCC-motif	TCTCCCT	1274	7	+	Asparagus officinalis
TC-rich repeats	GTTTTCTTAC	772	9	-	Asparagus officinalis
TC-rich repeats	GTTTTCTTAC	1077	9	-	Asparagus officinalis
ABRE	ACGTG	447	5	+	Asparagus officinalis
ABRE	CACGTG	794	6	-	Asparagus officinalis
ABRE	ACGTG	795	5	+	Asparagus officinalis
ABRE	ACGTG	1204	5	-	Asparagus officinalis
MYB-like sequence	TAACCA	1463	6	+	Asparagus officinalis
TCT-motif	TCTTAC	48	6	-	Asparagus officinalis
F-box	CTATTCTCATT	11	10	-	Asparagus officinalis
Unnamed__14	TCCACGTAGA	444	9	-	Asparagus officinalis
CAAT-box	CAAT	33	4	-	Asparagus officinalis
CAAT-box	CCAAT	63	5	+	Asparagus officinalis
CAAT-box	CAAT	64	4	+	Asparagus officinalis
CAAT-box	CAAT	87	4	-	Asparagus officinalis
CAAT-box	CAAT	91	4	-	Asparagus officinalis
CAAT-box	CAAT	211	4	-	Asparagus officinalis
CAAT-box	CAAT	256	4	-	Asparagus officinalis
CAAT-box	CAAT	424	4	+	Asparagus officinalis
CAAT-box	CAAT	473	4	-	Asparagus officinalis
CAAT-box	CAAT	488	4	+	Asparagus officinalis
CAAT-box	CAAAT	490	5	-	Asparagus officinalis
CAAT-box	CCAAT	584	5	-	Asparagus officinalis
CAAT-box	CAAT	640	4	-	Asparagus officinalis
CAAT-box	CCAAT	680	5	-	Asparagus officinalis
CAAT-box	CAAT	857	4	-	Asparagus officinalis
CAAT-box	CAAT	869	4	-	Asparagus officinalis
CAAT-box	CAAAT	879	5	-	Asparagus officinalis
CAAT-box	CAAAT	945	5	+	Asparagus officinalis
CAAT-box	CAAAT	1041	5	+	Asparagus officinalis
CAAT-box	CAAT	1047	4	+	Asparagus officinalis
CAAT-box	CAAT	1052	4	+	Asparagus officinalis
CAAT-box	CAAT	1086	4	+	Asparagus officinalis
CAAT-box	CAAT	1174	4	-	Asparagus officinalis
CAAT-box	CAAAT	1182	5	-	Asparagus officinalis
CAAT-box	CAAT	1271	4	+	Asparagus officinalis
CAAT-box	CAAT	1346	4	-	Asparagus officinalis
MYC	CATTTG	1041	6	-	Asparagus officinalis
Box 4	ATTAAT	54	6	+	Asparagus officinalis
Box 4	ATTAAT	395	6	+	Asparagus officinalis
Box 4	ATTAAT	406	6	+	Asparagus officinalis
Box 4	ATTAAT	717	6	+	Asparagus officinalis
Box 4	ATTAAT	1017	6	-	Asparagus officinalis
G-Box	CACGTG	794	6	-	Asparagus officinalis
TGACG-motif	TGACG	1206	5	-	Asparagus officinalis
ABRE3a	TACGTG	446	6	+	Asparagus officinalis
GT1-motif	GGTTAA	327	6	+	Asparagus officinalis
WUN-motif	AAATTACTA	169	9	+	Asparagus officinalis
TATA-box	TATA	391	4	+	Asparagus officinalis
TATA-box	ccTATAAAaa	518	9	-	Asparagus officinalis
TATA-box	TATAAAA	519	7	-	Asparagus officinalis
TATA-box	TATAAA	520	6	-	Asparagus officinalis
TATA-box	TATAA	521	5	-	Asparagus officinalis
TATA-box	TATA	522	4	+	Asparagus officinalis
TATA-box	taTATAAAtc	710	9	-	Asparagus officinalis
TATA-box	TATAAAT	711	7	-	Asparagus officinalis
TATA-box	TATAAA	712	6	-	Asparagus officinalis
TATA-box	TATAA	713	5	-	Asparagus officinalis
TATA-box	TATA	714	4	+	Asparagus officinalis
TATA-box	TATA	808	4	-	Asparagus officinalis
TATA-box	TACAAAA	824	7	-	Asparagus officinalis
TATA-box	TACAAAA	897	7	-	Asparagus officinalis
TATA-box	TATAAAT	993	7	-	Asparagus officinalis
TATA-box	TATAAA	994	6	-	Asparagus officinalis
TATA-box	TATAA	995	5	-	Asparagus officinalis
TATA-box	TATA	996	4	-	Asparagus officinalis
TATA-box	TATACA	1160	6	-	Asparagus officinalis
TATA-box	TATA	1162	4	-	Asparagus officinalis
TATA-box	TATA	1179	4	-	Asparagus officinalis
TATA-box	TATATA	1249	6	-	Asparagus officinalis
TATA-box	ATATAA	1250	6	+	Asparagus officinalis
TATA-box	TATA	1251	4	-	Asparagus officinalis
TATA-box	TATA	1326	4	-	Asparagus officinalis
TATA-box	TATA	1343	4	-	Asparagus officinalis
WRE3	CCACCT	1194	6	+	Asparagus officinalis
WRE3	CCACCT	1306	6	+	Asparagus officinalis
Unnamed__10	TCCACGTAGA	444	9	-	Asparagus officinalis
TATA	TATAAAAT	518	8	-	Asparagus officinalis
G-box	CCACGTAA	445	8	-	Asparagus officinalis
G-box	TACGTG	446	6	+	Asparagus officinalis
G-box	CACGTG	794	6	-	Asparagus officinalis
G-box	CACGTC	1204	6	+	Asparagus officinalis
	motif_sequence	125	4	-	Asparagus officinalis
	motif_sequence	226	4	-	Asparagus officinalis
	motif_sequence	599	4	-	Asparagus officinalis
	motif_sequence	620	4	-	Asparagus officinalis
	motif_sequence	959	4	+	Asparagus officinalis
	motif_sequence	1273	4	+	Asparagus officinalis
Unnamed__12	TCCACGTAGA	444	9	-	Asparagus officinalis
AAGAA-motif	GAAAGAA	1408	7	-	Asparagus officinalis
CGTCA-motif	CGTCA	1206	5	+	Asparagus officinalis
Unnamed__4	CTCC	125	4	-	Asparagus officinalis
Unnamed__4	CTCC	265	4	-	Asparagus officinalis
Unnamed__4	CTCC	587	4	-	Asparagus officinalis
Unnamed__4	CTCC	620	4	-	Asparagus officinalis
Unnamed__4	CTCC	660	4	-	Asparagus officinalis
Unnamed__4	CTCC	803	4	-	Asparagus officinalis
Unnamed__4	CTCC	813	4	-	Asparagus officinalis
Unnamed__4	CTCC	1231	4	+	Asparagus officinalis
Unnamed__4	CTCC	1238	4	+	Asparagus officinalis
Unnamed__4	CTCC	1266	4	+	Asparagus officinalis
Unnamed__4	CTCC	1275	4	+	Asparagus officinalis
Unnamed__4	CTCC	1353	4	+	Asparagus officinalis
Unnamed__4	CTCC	1417	4	-	Asparagus officinalis
Unnamed__4	CTCC	1493	4	-	Asparagus officinalis
STRE	AGGGG	1336	5	+	Asparagus officinalis
STRE	AGGGG	1396	5	+	Asparagus officinalis
AT-rich element	ATAGAAATCAA	708	10	-	Asparagus officinalis
ABRE4	CACGTA	446	6	-	Asparagus officinalis
O2-site	GTTGACGTGA	1203	10	-	Asparagus officinalis
Unnamed__1	CGTGG	448	5	+	Asparagus officinalis
	motif_sequence	76	4	-	Helianthus annuus
	motif_sequence	136	4	-	Helianthus annuus
	motif_sequence	161	4	-	Helianthus annuus
	motif_sequence	169	4	-	Helianthus annuus
	motif_sequence	197	4	-	Helianthus annuus
	motif_sequence	463	4	+	Helianthus annuus
	motif_sequence	731	4	+	Helianthus annuus
	motif_sequence	940	4	-	Helianthus annuus
	motif_sequence	1064	4	+	Helianthus annuus
	motif_sequence	1237	4	-	Helianthus annuus
	motif_sequence	1317	4	-	Helianthus annuus
	motif_sequence	1416	4	+	Helianthus annuus
ACE	CTAACGTATT	125	9	-	Helianthus annuus
CAT-box	GCCACT	1191	6	+	Helianthus annuus
HD-Zip 3	GTAAT(G/C)ATTAC	363	9.5	+	Helianthus annuus
MYB	TAACCA	543	6	-	Helianthus annuus
MYB	CAACAG	1131	6	-	Helianthus annuus
MYB	CAACCA	1482	6	+	Helianthus annuus
MRE	AACCTAA	1153	7	+	Helianthus annuus
STRE	AGGGG	1181	5	-	Helianthus annuus
STRE	AGGGG	1265	5	+	Helianthus annuus
WRE3	CCACCT	1048	6	+	Helianthus annuus
ABRE3a	TACGTG	300	6	+	Helianthus annuus
ABRE	ACGTG	301	5	+	Helianthus annuus
ABRE	CACGTG	674	6	+	Helianthus annuus
ABRE	ACGTG	675	5	+	Helianthus annuus
ABRE	ACGTG	842	5	-	Helianthus annuus
ABRE	ACGTG	1408	5	+	Helianthus annuus
CAAT-box	CCAAT	3	5	+	Helianthus annuus
CAAT-box	CAAT	4	4	+	Helianthus annuus
CAAT-box	CAAT	115	4	-	Helianthus annuus
CAAT-box	CCAAT	142	5	+	Helianthus annuus
CAAT-box	CAAT	143	4	+	Helianthus annuus
CAAT-box	CCAAT	289	5	-	Helianthus annuus
CAAT-box	CAAT	401	4	+	Helianthus annuus
CAAT-box	CAAT	446	4	+	Helianthus annuus
CAAT-box	CAAT	453	4	-	Helianthus annuus
CAAT-box	CAAT	504	4	-	Helianthus annuus
CAAT-box	CAAT	522	4	+	Helianthus annuus
CAAT-box	CAAAT	593	5	+	Helianthus annuus
CAAT-box	CAAT	603	4	-	Helianthus annuus
CAAT-box	CAAAT	653	5	-	Helianthus annuus
CAAT-box	CCAAT	707	5	-	Helianthus annuus
CAAT-box	CAAAT	795	5	-	Helianthus annuus
CAAT-box	CAAT	804	4	-	Helianthus annuus
CAAT-box	CAAAT	977	5	-	Helianthus annuus
CAAT-box	CAAAT	999	5	-	Helianthus annuus
CAAT-box	CAAT	1008	4	-	Helianthus annuus
CAAT-box	CCAAT	1092	5	+	Helianthus annuus
CAAT-box	CAAT	1093	4	+	Helianthus annuus
CAAT-box	CCAAT	1109	5	+	Helianthus annuus
CAAT-box	CAAT	1110	4	+	Helianthus annuus
CAAT-box	CCAAT	1359	5	+	Helianthus annuus
CAAT-box	CAAT	1360	4	+	Helianthus annuus
CAAT-box	CCAAT	1390	5	-	Helianthus annuus
CAAT-box	CAAT	1422	4	-	Helianthus annuus
CAAT-box	CAAT	1474	4	-	Helianthus annuus
TCT-motif	TCTTAC	630	6	-	Helianthus annuus
TATA-box	ATATAT	14	6	+	Helianthus annuus
TATA-box	TATATA	15	6	+	Helianthus annuus
TATA-box	ATATAT	16	6	+	Helianthus annuus
TATA-box	TATA	17	4	+	Helianthus annuus
TATA-box	ATTATA	20	6	+	Helianthus annuus
TATA-box	TATAA	21	5	-	Helianthus annuus
TATA-box	TATA	22	4	+	Helianthus annuus
TATA-box	ATATAA	29	6	+	Helianthus annuus
TATA-box	TATA	30	4	+	Helianthus annuus
TATA-box	TACAAAA	58	7	+	Helianthus annuus
TATA-box	TATA	151	4	+	Helianthus annuus
TATA-box	TATA	180	4	+	Helianthus annuus
TATA-box	TATA	216	4	+	Helianthus annuus
TATA-box	TATACA	296	6	-	Helianthus annuus
TATA-box	TATA	298	4	+	Helianthus annuus
TATA-box	ATATAA	418	6	+	Helianthus annuus
TATA-box	TATA	419	4	+	Helianthus annuus
TATA-box	TATA	477	4	+	Helianthus annuus
TATA-box	TATAAAA	487	7	-	Helianthus annuus
TATA-box	TATAAA	488	6	-	Helianthus annuus
TATA-box	TATAA	489	5	-	Helianthus annuus
TATA-box	TATA	490	4	+	Helianthus annuus
TATA-box	TATA	589	4	+	Helianthus annuus
TATA-box	TATACA	806	6	-	Helianthus annuus
TATA-box	TATATA	808	6	-	Helianthus annuus
TATA-box	ATATAA	809	6	+	Helianthus annuus
TATA-box	TATA	810	4	-	Helianthus annuus
TATA-box	ATATAA	830	6	+	Helianthus annuus
TATA-box	TATA	831	4	-	Helianthus annuus
TATA-box	taTATAAAtc	833	9	+	Helianthus annuus
TATA-box	TATAAGAA	1082	8	-	Helianthus annuus
TATA-box	TATAA	1085	5	-	Helianthus annuus
TATA-box	TATA	1086	4	-	Helianthus annuus
TATA-box	TATA	1201	4	-	Helianthus annuus
TATA-box	TATA	1459	4	-	Helianthus annuus
TATA-box	TATA	1465	4	-	Helianthus annuus
MYB-like sequence	TAACCA	543	6	-	Helianthus annuus
Unnamed__4	CTCC	434	4	+	Helianthus annuus
Unnamed__4	CTCC	855	4	+	Helianthus annuus
Unnamed__4	CTCC	908	4	+	Helianthus annuus
Unnamed__4	CTCC	940	4	-	Helianthus annuus
Unnamed__4	CTCC	1066	4	+	Helianthus annuus
Unnamed__4	CTCC	1100	4	-	Helianthus annuus
Unnamed__4	CTCC	1317	4	-	Helianthus annuus
Unnamed__4	CTCC	1381	4	+	Helianthus annuus
Unnamed__4	CTCC	1404	4	-	Helianthus annuus
GT1-motif	GGTTAA	544	6	+	Helianthus annuus
ABRE4	CACGTA	300	6	-	Helianthus annuus
MBSI	TTTTTACGGTTA	506	11	+	Helianthus annuus
TATA	TATAAAAT	486	8	-	Helianthus annuus
AE-box	AGAAACTT	1282	8	+	Helianthus annuus
Unnamed__1	CGTGG	358	5	-	Helianthus annuus
Unnamed__1	CGTGG	1409	5	+	Helianthus annuus
GARE-motif	TCTGTTG	1130	7	+	Helianthus annuus
TGACG-motif	TGACG	1010	5	+	Helianthus annuus
as-1	TGACG	1010	5	+	Helianthus annuus
G-Box	CACGTG	674	6	+	Helianthus annuus
G-Box	CACGTT	842	6	+	Helianthus annuus
CGTCA-motif	CGTCA	1010	5	-	Helianthus annuus
AT~TATA-box	TATATA	15	6	+	Helianthus annuus
AT~TATA-box	TATATA	808	6	-	Helianthus annuus
Myb-binding site	CAACAG	1131	6	-	Helianthus annuus
G-box	CACGAC	35	6	+	Helianthus annuus
G-box	TACGTG	300	6	+	Helianthus annuus
G-box	ACACGTGT	673	8	+	Helianthus annuus
G-box	CACGTG	674	6	+	Helianthus annuus
G-box	CACGAC	1030	6	-	Helianthus annuus
G-box	CACGTC	1407	6	-	Helianthus annuus
MYC	CATTTG	652	6	+	Helianthus annuus
MYC	CATTTG	976	6	+	Helianthus annuus
AT-rich element	ATAGAAATCAA	83	10	-	Helianthus annuus
MYB recognition site	CCGTTG	459	6	-	Brassica juncea
MYC	CATTTG	609	6	-	Brassica juncea
MYC	CATTTG	643	6	-	Brassica juncea
MYB	CAACAG	1051	6	-	Brassica juncea
MYB	CAACAG	1298	6	+	Brassica juncea
F-box	CTATTCTCATT	48	10	+	Brassica juncea
Unnamed__1	CGTGG	848	5	+	Brassica juncea
Unnamed__1	CGTGG	1261	5	+	Brassica juncea
	motif_sequence	28	4	+	Brassica juncea
	motif_sequence	236	4	-	Brassica juncea
	motif_sequence	473	4	+	Brassica juncea
	motif_sequence	491	4	+	Brassica juncea
	motif_sequence	553	4	+	Brassica juncea
	motif_sequence	586	4	-	Brassica juncea
	motif_sequence	760	4	+	Brassica juncea
	motif_sequence	783	4	+	Brassica juncea
	motif_sequence	951	4	+	Brassica juncea
	motif_sequence	990	4	-	Brassica juncea
	motif_sequence	1205	4	+	Brassica juncea
	motif_sequence	1264	4	-	Brassica juncea
Unnamed__4	CTCC	493	4	+	Brassica juncea
Unnamed__4	CTCC	583	4	-	Brassica juncea
Unnamed__4	CTCC	740	4	-	Brassica juncea
Unnamed__4	CTCC	785	4	+	Brassica juncea
Unnamed__4	CTCC	799	4	+	Brassica juncea
Unnamed__4	CTCC	818	4	+	Brassica juncea
Unnamed__4	CTCC	1010	4	+	Brassica juncea
Unnamed__4	CTCC	1238	4	+	Brassica juncea
Unnamed__4	CTCC	1264	4	-	Brassica juncea
Unnamed__4	CTCC	1350	4	-	Brassica juncea
Unnamed__4	CTCC	1374	4	-	Brassica juncea
Unnamed__4	CTCC	1399	4	-	Brassica juncea
Unnamed__4	CTCC	1420	4	-	Brassica juncea
MBS	CAACTG	1144	6	-	Brassica juncea
Myb-binding site	CAACAG	1051	6	-	Brassica juncea
Myb-binding site	CAACAG	1298	6	+	Brassica juncea
TATA	TATAAAAT	678	8	-	Brassica juncea
CCAAT-box	CAACGG	459	6	+	Brassica juncea
Myb	CAACTG	1144	6	-	Brassica juncea
TATA-box	ATATAA	576	6	+	Brassica juncea
TATA-box	TATA	577	4	+	Brassica juncea
TATA-box	ATTATA	626	6	+	Brassica juncea
TATA-box	TATAA	627	5	-	Brassica juncea
TATA-box	TATA	628	4	+	Brassica juncea
TATA-box	TATAAAA	679	7	-	Brassica juncea
TATA-box	TATAAA	680	6	-	Brassica juncea
TATA-box	TATAA	681	5	-	Brassica juncea
TATA-box	TATA	682	4	+	Brassica juncea
TATA-box	TATA	973	4	-	Brassica juncea
TATA-box	TACAAAA	1043	7	+	Brassica juncea
ARE	AAACCA	1428	6	-	Brassica juncea
ARE	AAACCA	1439	6	-	Brassica juncea
GC-motif	CCCCCG	1326	6	-	Brassica juncea
TGA-element	AACGAC	18	6	+	Brassica juncea
LTR	CCGAAA	1114	6	-	Brassica juncea
AE-box	AGAAACAA	1411	8	-	Brassica juncea
CAAT-box	CAAT	80	4	+	Brassica juncea
CAAT-box	CAAAT	82	5	-	Brassica juncea
CAAT-box	CAAT	104	4	-	Brassica juncea
CAAT-box	CAAT	153	4	-	Brassica juncea
CAAT-box	CCAAT	209	5	-	Brassica juncea
CAAT-box	CAAT	345	4	+	Brassica juncea
CAAT-box	CAAAT	353	5	+	Brassica juncea
CAAT-box	CAAT	370	4	+	Brassica juncea
CAAT-box	CAAAT	372	5	-	Brassica juncea
CAAT-box	CAAT	379	4	+	Brassica juncea
CAAT-box	CAAT	434	4	-	Brassica juncea
CAAT-box	CAAT	574	4	+	Brassica juncea
CAAT-box	CAAAT	609	5	+	Brassica juncea
CAAT-box	CAAAT	643	5	+	Brassica juncea
CAAT-box	CAAT	655	4	+	Brassica juncea
CAAT-box	CAAAT	685	5	-	Brassica juncea
CAAT-box	CAAT	718	4	+	Brassica juncea
CAAT-box	CAAT	724	4	-	Brassica juncea
CAAT-box	CAAAT	963	5	+	Brassica juncea
CAAT-box	CCAAT	1224	5	-	Brassica juncea
CAAT-box	CAAAT	1268	5	-	Brassica juncea
CAAT-box	CAAT	1339	4	-	Brassica juncea
CAAT-box	CAAT	1454	4	+	Brassica juncea
AC-II	TCACCAACCCCC	1328	11	-	Brassica juncea
GCN4_motif	TGAGTCA	825	7	+	Brassica juncea
AAGAA-motif	GAAAGAA	514	7	-	Brassica juncea
AAGAA-motif	GAAAGAA	892	7	-	Brassica juncea
AAGAA-motif	GAAAGAA	902	7	-	Brassica juncea
STRE	AGGGG	802	5	-	Brassica juncea
Unnamed__2	CCCCGG	1325	6	-	Brassica juncea
box S	AGCCACC	851	7	-	Brassica juncea
Unnamed__4	CTCC	616	4	+	Brassica napus
Unnamed__4	CTCC	628	4	-	Brassica napus
Unnamed__4	CTCC	861	4	+	Brassica napus
ARE	AAACCA	560	6	+	Brassica napus
ABRE	ACGTG	456	5	-	Brassica napus
ABRE	ACGTG	925	5	+	Brassica napus
ABRE	CACGTG	1152	6	-	Brassica napus
ABRE	ACGTG	1153	5	+	Brassica napus
MYC	CATTTG	114	6	+	Brassica napus
MYC	CATTTG	224	6	+	Brassica napus
MYC	CATTTG	946	6	-	Brassica napus
MYC	CATTTG	964	6	-	Brassica napus
MYC	CATTTG	1386	6	+	Brassica napus
W box	TTGACC	821	6	+	Brassica napus
	motif_sequence	5	4	+	Brassica napus
	motif_sequence	93	4	+	Brassica napus
	motif_sequence	95	4	-	Brassica napus
	motif_sequence	211	4	+	Brassica napus
	motif_sequence	662	4	+	Brassica napus
	motif_sequence	1020	4	+	Brassica napus
	motif_sequence	1383	4	-	Brassica napus
	motif_sequence	1471	4	+	Brassica napus
as-1	TGACG	86	5	-	Brassica napus
as-1	TGACG	453	5	-	Brassica napus
TCT-motif	TCTTAC	914	6	-	Brassica napus
MYB	CAACCA	190	6	+	Brassica napus
MYB	TAACCA	275	6	+	Brassica napus
GT1-motif	GGTTAAT	251	7	-	Brassica napus
GT1-motif	GGTTAA	252	6	-	Brassica napus
TATA-box	TATAAAT	134	7	-	Brassica napus
TATA-box	TATAAA	135	6	-	Brassica napus
TATA-box	TATAA	136	5	-	Brassica napus
TATA-box	TATA	137	4	+	Brassica napus
TATA-box	ATATAT	280	6	+	Brassica napus
TATA-box	TATATA	281	6	+	Brassica napus
TATA-box	ATATAA	282	6	+	Brassica napus
TATA-box	TATA	283	4	+	Brassica napus
TATA-box	TATA	298	4	+	Brassica napus
TATA-box	TATAA	395	5	-	Brassica napus
TATA-box	TATA	396	4	+	Brassica napus
TATA-box	TATATA	401	6	+	Brassica napus
TATA-box	ATATAT	402	6	+	Brassica napus
TATA-box	TATATA	403	6	+	Brassica napus
TATA-box	ATATAT	404	6	+	Brassica napus
TATA-box	TATA	405	4	+	Brassica napus
TATA-box	ATATAT	433	6	+	Brassica napus
TATA-box	TATATA	434	6	+	Brassica napus
TATA-box	ATATAT	435	6	+	Brassica napus
TATA-box	TATA	436	4	+	Brassica napus
TATA-box	TATA	553	4	+	Brassica napus
TATA-box	ATATAT	565	6	+	Brassica napus
TATA-box	TATATA	566	6	+	Brassica napus
TATA-box	ATATAA	567	6	+	Brassica napus
TATA-box	TATA	568	4	+	Brassica napus
TATA-box	ccTATAAAaa	638	9	+	Brassica napus
TATA-box	ATATAA	639	6	+	Brassica napus
TATA-box	TATA	640	4	+	Brassica napus
TATA-box	TATAAA	691	6	-	Brassica napus
TATA-box	TATAA	692	5	-	Brassica napus
TATA-box	TATA	693	4	+	Brassica napus
TATA-box	ATATAT	706	6	+	Brassica napus
TATA-box	TATATA	707	6	+	Brassica napus
TATA-box	ATATAT	708	6	+	Brassica napus
TATA-box	TATATA	709	6	+	Brassica napus
TATA-box	ATATAA	710	6	+	Brassica napus
TATA-box	TATA	711	4	+	Brassica napus
TATA-box	TATAA	733	5	-	Brassica napus
TATA-box	TATA	734	4	+	Brassica napus
TATA-box	TATA	806	4	-	Brassica napus
TATA-box	ATATAT	1131	6	-	Brassica napus
TATA-box	TATATA	1132	6	-	Brassica napus
TATA-box	ATATAT	1133	6	-	Brassica napus
TATA-box	TATA	1134	4	-	Brassica napus
TATA-box	TATA	1248	4	-	Brassica napus
TATA-box	ATATAT	1253	6	-	Brassica napus
TATA-box	TATA	1254	4	-	Brassica napus
TATA-box	TATAA	1344	5	-	Brassica napus
TATA-box	TATA	1345	4	-	Brassica napus
TATA-box	TATATTTATATTT	1430	12	+	Brassica napus
TATA-box	ATATAT	1431	6	-	Brassica napus
TATA-box	TATATA	1432	6	-	Brassica napus
TATA-box	ATATAT	1433	6	-	Brassica napus
TATA-box	TATATA	1434	6	-	Brassica napus
TATA-box	ATATAT	1435	6	-	Brassica napus
TATA-box	TATA	1436	4	-	Brassica napus
TATA-box	ATTATA	1445	6	+	Brassica napus
TATA-box	TATAA	1446	5	-	Brassica napus
TATA-box	TATA	1447	4	-	Brassica napus
TATA-box	ATATAT	1467	6	-	Brassica napus
TATA-box	TATA	1468	4	-	Brassica napus
Myb	TAACTG	371	6	-	Brassica napus
Myb	TAACTG	996	6	+	Brassica napus
TCA-element	CCATCTTTTT	606	9	+	Brassica napus
G-box	TAACACGTAG	985	9	-	Brassica napus
G-box	CACGTG	1152	6	-	Brassica napus
AT~TATA-box	TATATA	281	6	+	Brassica napus
AT~TATA-box	TATATA	401	6	+	Brassica napus
AT~TATA-box	TATATA	403	6	+	Brassica napus
AT~TATA-box	TATATA	434	6	+	Brassica napus
AT~TATA-box	TATATA	566	6	+	Brassica napus
AT~TATA-box	TATATA	707	6	+	Brassica napus
AT~TATA-box	TATATA	709	6	+	Brassica napus
AT~TATA-box	TATATA	1132	6	-	Brassica napus
AT~TATA-box	TATATA	1430	6	-	Brassica napus
AT~TATA-box	TATATA	1432	6	-	Brassica napus
AT~TATA-box	TATATA	1434	6	-	Brassica napus
G-Box	CACGTT	456	6	+	Brassica napus
G-Box	CACGTT	924	6	-	Brassica napus
G-Box	CACGTGAAA	1149	9	-	Brassica napus
G-Box	CACGTG	1152	6	-	Brassica napus
O2-site	GTTGACGTGA	1151	9	-	Brassica napus
Box 4	ATTAAT	814	6	-	Brassica napus
MYB-like sequence	TAACCA	275	6	+	Brassica napus
LTR	CCGAAA	1313	6	+	Brassica napus
CAAT-box	CAAT	43	4	-	Brassica napus
CAAT-box	CAAAT	49	5	+	Brassica napus
CAAT-box	CAAT	102	4	-	Brassica napus
CAAT-box	CAAAT	115	5	-	Brassica napus
CAAT-box	CAAT	124	4	-	Brassica napus
CAAT-box	CAAAT	141	5	-	Brassica napus
CAAT-box	CAAT	216	4	+	Brassica napus
CAAT-box	CAAAT	225	5	-	Brassica napus
CAAT-box	CAAT	356	4	-	Brassica napus
CAAT-box	CAAT	388	4	-	Brassica napus
CAAT-box	CAAT	408	4	-	Brassica napus
CAAT-box	CAAT	439	4	-	Brassica napus
CAAT-box	CAAAT	469	5	+	Brassica napus
CAAT-box	CAAT	536	4	-	Brassica napus
CAAT-box	CAAAT	726	5	+	Brassica napus
CAAT-box	CAAT	729	4	-	Brassica napus
CAAT-box	CAAT	782	4	+	Brassica napus
CAAT-box	CAAAT	798	5	-	Brassica napus
CAAT-box	CCAAT	852	5	+	Brassica napus
CAAT-box	CAAT	853	4	+	Brassica napus
CAAT-box	CAAAT	946	5	+	Brassica napus
CAAT-box	CAAAT	964	5	+	Brassica napus
CAAT-box	CCAAT	1012	5	-	Brassica napus
CAAT-box	CAAT	1042	4	-	Brassica napus
CAAT-box	CAAAT	1072	5	-	Brassica napus
CAAT-box	CAAT	1129	4	+	Brassica napus
CAAT-box	CAAT	1146	4	+	Brassica napus
CAAT-box	CAAT	1222	4	-	Brassica napus
CAAT-box	CAAAT	1239	5	+	Brassica napus
CAAT-box	CCAAT	1348	5	-	Brassica napus
CAAT-box	CAAAT	1358	5	-	Brassica napus
CAAT-box	CAAAT	1387	5	-	Brassica napus
CAAT-box	CAAT	1415	4	+	Brassica napus
TGACG-motif	TGACG	86	5	-	Brassica napus
TGACG-motif	TGACG	453	5	-	Brassica napus
GATA-motif	AAGATAAGATT	671	11	-	Brassica napus
CGTCA-motif	CGTCA	86	5	+	Brassica napus
CGTCA-motif	CGTCA	453	5	+	Brassica napus
CGTCA-motif	CGTCA	134	5	+	Brassica rapa
Myb	TAACTG	52	6	-	Brassica rapa
Myb	TAACTG	824	6	+	Brassica rapa
GATA-motif	AAGATAAGATT	499	11	-	Brassica rapa
CAAT-box	CAAT	37	4	-	Brassica rapa
CAAT-box	CAAT	69	4	-	Brassica rapa
CAAT-box	CAAT	89	4	-	Brassica rapa
CAAT-box	CAAT	120	4	-	Brassica rapa
CAAT-box	CAAAT	150	5	+	Brassica rapa
CAAT-box	CAAT	222	4	-	Brassica rapa
CAAT-box	CAAAT	294	5	+	Brassica rapa
CAAT-box	CCAAT	300	5	+	Brassica rapa
CAAT-box	CAAT	301	4	+	Brassica rapa
CAAT-box	CAAT	364	4	-	Brassica rapa
CAAT-box	CAAAT	554	5	+	Brassica rapa
CAAT-box	CAAT	557	4	-	Brassica rapa
CAAT-box	CAAT	610	4	+	Brassica rapa
CAAT-box	CAAAT	626	5	-	Brassica rapa
CAAT-box	CCAAT	680	5	+	Brassica rapa
CAAT-box	CAAT	681	4	+	Brassica rapa
CAAT-box	CAAAT	774	5	+	Brassica rapa
CAAT-box	CAAAT	792	5	+	Brassica rapa
CAAT-box	CCAAT	840	5	-	Brassica rapa
CAAT-box	CAAT	870	4	-	Brassica rapa
CAAT-box	CAAAT	900	5	-	Brassica rapa
CAAT-box	CAAT	957	4	+	Brassica rapa
CAAT-box	CAAT	974	4	+	Brassica rapa
CAAT-box	CAAT	1050	4	-	Brassica rapa
CAAT-box	CAAAT	1067	5	+	Brassica rapa
CAAT-box	CCAAT	1176	5	-	Brassica rapa
CAAT-box	CAAAT	1186	5	-	Brassica rapa
CAAT-box	CAAAT	1215	5	-	Brassica rapa
CAAT-box	CAAT	1243	4	+	Brassica rapa
CAAT-box	CAAAT	1349	5	+	Brassica rapa
TATA-box	TATAA	76	5	-	Brassica rapa
TATA-box	TATA	77	4	+	Brassica rapa
TATA-box	TATATA	82	6	+	Brassica rapa
TATA-box	ATATAT	83	6	+	Brassica rapa
TATA-box	TATATA	84	6	+	Brassica rapa
TATA-box	ATATAT	85	6	+	Brassica rapa
TATA-box	TATA	86	4	+	Brassica rapa
TATA-box	ATATAT	114	6	+	Brassica rapa
TATA-box	TATATA	115	6	+	Brassica rapa
TATA-box	ATATAT	116	6	+	Brassica rapa
TATA-box	TATA	117	4	+	Brassica rapa
TATA-box	TATA	239	4	+	Brassica rapa
TATA-box	ATATAT	251	6	+	Brassica rapa
TATA-box	TATATA	252	6	+	Brassica rapa
TATA-box	ATATAA	253	6	+	Brassica rapa
TATA-box	TATA	254	4	+	Brassica rapa
TATA-box	TATA	381	4	+	Brassica rapa
TATA-box	ATATAT	393	6	+	Brassica rapa
TATA-box	TATATA	394	6	+	Brassica rapa
TATA-box	ATATAA	395	6	+	Brassica rapa
TATA-box	TATA	396	4	+	Brassica rapa
TATA-box	ccTATAAAaa	466	9	+	Brassica rapa
TATA-box	ATATAA	467	6	+	Brassica rapa
TATA-box	TATA	468	4	+	Brassica rapa
TATA-box	TATAAA	519	6	-	Brassica rapa
TATA-box	TATAA	520	5	-	Brassica rapa
TATA-box	TATA	521	4	+	Brassica rapa
TATA-box	ATATAT	534	6	+	Brassica rapa
TATA-box	TATATA	535	6	+	Brassica rapa
TATA-box	ATATAT	536	6	+	Brassica rapa
TATA-box	TATATA	537	6	+	Brassica rapa
TATA-box	ATATAA	538	6	+	Brassica rapa
TATA-box	TATA	539	4	+	Brassica rapa
TATA-box	TATAA	561	5	-	Brassica rapa
TATA-box	TATA	562	4	+	Brassica rapa
TATA-box	TATA	634	4	+	Brassica rapa
TATA-box	ATATAT	959	6	-	Brassica rapa
TATA-box	TATATA	960	6	-	Brassica rapa
TATA-box	ATATAT	961	6	-	Brassica rapa
TATA-box	TATA	962	4	-	Brassica rapa
TATA-box	TATA	1076	4	-	Brassica rapa
TATA-box	ATATAT	1081	6	-	Brassica rapa
TATA-box	TATA	1082	4	-	Brassica rapa
TATA-box	TATAA	1172	5	-	Brassica rapa
TATA-box	TATA	1173	4	-	Brassica rapa
TATA-box	ATATAT	1259	6	-	Brassica rapa
TATA-box	TATATA	1260	6	-	Brassica rapa
TATA-box	ATATAT	1261	6	-	Brassica rapa
TATA-box	TATATA	1262	6	-	Brassica rapa
TATA-box	ATATAT	1263	6	-	Brassica rapa
TATA-box	TATA	1264	4	-	Brassica rapa
TATA-box	ATTATA	1273	6	+	Brassica rapa
TATA-box	TATAA	1274	5	-	Brassica rapa
TATA-box	TATA	1275	4	-	Brassica rapa
TATA-box	ATATAT	1295	6	-	Brassica rapa
TATA-box	TATA	1296	4	-	Brassica rapa
TATA-box	TATATA	1330	6	-	Brassica rapa
TATA-box	ATATAT	1331	6	-	Brassica rapa
TATA-box	TATATA	1332	6	-	Brassica rapa
TATA-box	TATA	1334	4	-	Brassica rapa
TATA-box	TATA	1442	4	-	Brassica rapa
TATA-box	TATA	1458	4	-	Brassica rapa
TATA-box	TATA	1495	4	-	Brassica rapa
ABRE	ACGTG	137	5	-	Brassica rapa
ABRE	ACGTG	753	5	+	Brassica rapa
ABRE	CACGTG	980	6	-	Brassica rapa
ABRE	ACGTG	981	5	+	Brassica rapa
TCA-element	CCATCTTTTT	434	9	+	Brassica rapa
Unnamed__4	CTCC	444	4	+	Brassica rapa
Unnamed__4	CTCC	456	4	-	Brassica rapa
Unnamed__4	CTCC	689	4	+	Brassica rapa
LTR	CCGAAA	1141	6	+	Brassica rapa
Myc	TCTCTTA	1382	7	-	Brassica rapa
G-box	TAACACGTAG	813	9	-	Brassica rapa
G-box	CACGTG	980	6	-	Brassica rapa
G-box	CACGAC	1360	6	-	Brassica rapa
TGACG-motif	TGACG	134	5	-	Brassica rapa
ARE	AAACCA	246	6	+	Brassica rapa
ARE	AAACCA	388	6	+	Brassica rapa
TCT-motif	TCTTAC	742	6	-	Brassica rapa
TCT-motif	TCTTAC	1412	6	+	Brassica rapa
LAMP-element	CCTTATCCA	1467	9	+	Brassica rapa
AT~TATA-box	TATATA	82	6	+	Brassica rapa
AT~TATA-box	TATATA	84	6	+	Brassica rapa
AT~TATA-box	TATATA	115	6	+	Brassica rapa
AT~TATA-box	TATATA	252	6	+	Brassica rapa
AT~TATA-box	TATATA	394	6	+	Brassica rapa
AT~TATA-box	TATATA	535	6	+	Brassica rapa
AT~TATA-box	TATATA	537	6	+	Brassica rapa
AT~TATA-box	TATATA	960	6	-	Brassica rapa
AT~TATA-box	TATATA	1260	6	-	Brassica rapa
AT~TATA-box	TATATA	1262	6	-	Brassica rapa
AT~TATA-box	TATATA	1330	6	-	Brassica rapa
AT~TATA-box	TATATA	1332	6	-	Brassica rapa
I-box	atGATAAGGTC	1352	10	+	Brassica rapa
TCA	TCATCTTCAT	99	9	+	Brassica rapa
W box	TTGACC	649	6	+	Brassica rapa
O2-site	GTTGACGTGA	979	9	-	Brassica rapa
MYC	CATTTG	774	6	-	Brassica rapa
MYC	CATTTG	792	6	-	Brassica rapa
MYC	CATTTG	1214	6	+	Brassica rapa
MYC	CATTTG	1349	6	-	Brassica rapa
	motif_sequence	490	4	+	Brassica rapa
	motif_sequence	848	4	+	Brassica rapa
	motif_sequence	1211	4	-	Brassica rapa
	motif_sequence	1299	4	+	Brassica rapa
	motif_sequence	1430	4	+	Brassica rapa
	motif_sequence	1435	4	+	Brassica rapa
as-1	TGACG	134	5	-	Brassica rapa
Box 4	ATTAAT	642	6	+	Brassica rapa
G-Box	CACGTT	137	6	+	Brassica rapa
G-Box	CACGTT	752	6	-	Brassica rapa
G-Box	CACGTGAAA	977	9	-	Brassica rapa
G-Box	CACGTG	980	6	-	Brassica rapa
GT1-motif	GGTTAAT	254	7	+	Brassica oleracea
GT1-motif	GGTTAAT	433	7	+	Brassica oleracea
chs-CMA1a	TTACTTAA	31	8	+	Brassica oleracea
O2-site	GTTGACGTGA	976	9	-	Brassica oleracea
ERE	ATTTTAAA	135	8	+	Brassica oleracea
ERE	ATTTTAAA	197	8	+	Brassica oleracea
ERE	ATTTCATA	465	8	-	Brassica oleracea
Myc	TCTCTTA	1377	7	-	Brassica oleracea
MYC	CATTTG	612	6	-	Brassica oleracea
MYC	CATTTG	770	6	-	Brassica oleracea
MYC	CATTTG	788	6	-	Brassica oleracea
MYC	CATTTG	1211	6	+	Brassica oleracea
MYC	CATTTG	1344	6	-	Brassica oleracea
CAAT-box	CAAT	264	4	-	Brassica oleracea
CAAT-box	CAAT	320	4	-	Brassica oleracea
CAAT-box	CAAAT	328	5	+	Brassica oleracea
CAAT-box	CAAT	354	4	-	Brassica oleracea
CAAT-box	CAAAT	566	5	-	Brassica oleracea
CAAT-box	CAAAT	612	5	+	Brassica oleracea
CAAT-box	CAAT	623	4	+	Brassica oleracea
CAAT-box	CAAT	648	4	+	Brassica oleracea
CAAT-box	CCAAT	676	5	+	Brassica oleracea
CAAT-box	CAAT	677	4	+	Brassica oleracea
CAAT-box	CAAAT	770	5	+	Brassica oleracea
CAAT-box	CAAAT	788	5	+	Brassica oleracea
CAAT-box	CCAAT	836	5	-	Brassica oleracea
CAAT-box	CAAAT	894	5	-	Brassica oleracea
CAAT-box	CAAT	954	4	+	Brassica oleracea
CAAT-box	CAAT	971	4	+	Brassica oleracea
CAAT-box	CAAT	1047	4	-	Brassica oleracea
CAAT-box	CAAAT	1064	5	+	Brassica oleracea
CAAT-box	CCAAT	1127	5	-	Brassica oleracea
CAAT-box	CCAAT	1173	5	-	Brassica oleracea
CAAT-box	CAAAT	1183	5	-	Brassica oleracea
CAAT-box	CAAAT	1212	5	-	Brassica oleracea
CAAT-box	CAAT	1240	4	+	Brassica oleracea
CAAT-box	CAAAT	1344	5	+	Brassica oleracea
CAAT-box	CAAT	1492	4	+	Brassica oleracea
TCT-motif	TCTTAC	738	6	-	Brassica oleracea
TCT-motif	TCTTAC	1407	6	+	Brassica oleracea
Box 4	ATTAAT	350	6	+	Brassica oleracea
Box 4	ATTAAT	583	6	+	Brassica oleracea
Box 4	ATTAAT	625	6	+	Brassica oleracea
Myb	TAACTG	820	6	+	Brassica oleracea
MRE	AACCTAA	430	7	-	Brassica oleracea
ABRE	ACGTG	749	5	+	Brassica oleracea
ABRE	CACGTG	977	6	-	Brassica oleracea
ABRE	ACGTG	978	5	+	Brassica oleracea
	motif_sequence	443	4	+	Brassica oleracea
	motif_sequence	844	4	+	Brassica oleracea
	motif_sequence	1041	4	-	Brassica oleracea
	motif_sequence	1208	4	-	Brassica oleracea
	motif_sequence	1294	4	+	Brassica oleracea
	motif_sequence	1425	4	+	Brassica oleracea
	motif_sequence	1430	4	+	Brassica oleracea
MYB-like sequence	TAACCA	253	6	-	Brassica oleracea
LAMP-element	CCTTATCCA	1462	9	+	Brassica oleracea
STRE	AGGGG	635	5	+	Brassica oleracea
ARE	AAACCA	1481	6	+	Brassica oleracea
MYB	TAACCA	253	6	-	Brassica oleracea
MYB	CAACCA	673	6	+	Brassica oleracea
AAGAA-motif	GAAAGAA	406	7	+	Brassica oleracea
AAGAA-motif	GAAAGAA	1121	7	+	Brassica oleracea
Unnamed__4	CTCC	685	4	+	Brassica oleracea
Unnamed__4	CTCC	1222	4	-	Brassica oleracea
Unnamed__4	CTCC	1318	4	+	Brassica oleracea
Unnamed__4	CTCC	1460	4	+	Brassica oleracea
I-box	atGATAAGGTC	1347	10	+	Brassica oleracea
I-box	gGATAAGGTG	1460	9	-	Brassica oleracea
LTR	CCGAAA	1138	6	+	Brassica oleracea
G-Box	CACGTT	748	6	-	Brassica oleracea
G-Box	CACGTGAAA	974	9	-	Brassica oleracea
G-Box	CACGTG	977	6	-	Brassica oleracea
AT~TATA-box	TATATA	361	6	+	Brassica oleracea
AT~TATA-box	TATATA	457	6	+	Brassica oleracea
AT~TATA-box	TATATA	630	6	+	Brassica oleracea
AT~TATA-box	TATATA	957	6	-	Brassica oleracea
AT~TATA-box	TATATA	1255	6	-	Brassica oleracea
AT~TATA-box	TATATA	1257	6	-	Brassica oleracea
AT~TATA-box	TATATA	1325	6	-	Brassica oleracea
AT~TATA-box	TATATA	1327	6	-	Brassica oleracea
TGA-element	AACGAC	26	6	-	Brassica oleracea
TGA-element	AACGAC	66	6	-	Brassica oleracea
TGA-element	AACGAC	143	6	-	Brassica oleracea
G-box	TAACACGTAG	809	9	-	Brassica oleracea
G-box	CACGTG	977	6	-	Brassica oleracea
G-box	CACGAC	1355	6	-	Brassica oleracea
TATA-box	TACAAAA	52	7	-	Brassica oleracea
TATA-box	ATATAA	87	6	+	Brassica oleracea
TATA-box	TATA	88	4	+	Brassica oleracea
TATA-box	ATATAA	94	6	+	Brassica oleracea
TATA-box	TATA	95	4	+	Brassica oleracea
TATA-box	ATATAA	105	6	+	Brassica oleracea
TATA-box	TATA	106	4	+	Brassica oleracea
TATA-box	ATATAA	112	6	+	Brassica oleracea
TATA-box	TATA	113	4	+	Brassica oleracea
TATA-box	TACAAAA	129	7	-	Brassica oleracea
TATA-box	TATAA	163	5	-	Brassica oleracea
TATA-box	TATA	164	4	+	Brassica oleracea
TATA-box	TACAAAA	180	7	-	Brassica oleracea
TATA-box	ATATAA	214	6	+	Brassica oleracea
TATA-box	TATA	215	4	+	Brassica oleracea
TATA-box	ATATAA	221	6	+	Brassica oleracea
TATA-box	TATA	222	4	+	Brassica oleracea
TATA-box	ATATAA	284	6	+	Brassica oleracea
TATA-box	TATA	285	4	+	Brassica oleracea
TATA-box	TAAAGATT	330	8	-	Brassica oleracea
TATA-box	ATATAT	360	6	+	Brassica oleracea
TATA-box	TATATA	361	6	+	Brassica oleracea
TATA-box	ATATAT	362	6	+	Brassica oleracea
TATA-box	TATA	363	4	+	Brassica oleracea
TATA-box	taTATAAAtc	365	9	+	Brassica oleracea
TATA-box	TATA	424	4	+	Brassica oleracea
TATA-box	ATATAA	438	6	+	Brassica oleracea
TATA-box	TATA	439	4	+	Brassica oleracea
TATA-box	TATATAA	456	7	-	Brassica oleracea
TATA-box	TATATA	457	6	+	Brassica oleracea
TATA-box	ATATAA	458	6	+	Brassica oleracea
TATA-box	TATA	459	4	+	Brassica oleracea
TATA-box	TATAAA	501	6	-	Brassica oleracea
TATA-box	TATAA	502	5	-	Brassica oleracea
TATA-box	TATA	503	4	+	Brassica oleracea
TATA-box	TACAAAA	588	7	+	Brassica oleracea
TATA-box	ATATAT	629	6	+	Brassica oleracea
TATA-box	TATATA	630	6	+	Brassica oleracea
TATA-box	TATA	632	4	+	Brassica oleracea
TATA-box	TATA	920	4	-	Brassica oleracea
TATA-box	ATATAT	956	6	-	Brassica oleracea
TATA-box	TATATA	957	6	-	Brassica oleracea
TATA-box	ATATAT	958	6	-	Brassica oleracea
TATA-box	TATA	959	4	-	Brassica oleracea
TATA-box	TATA	1073	4	-	Brassica oleracea
TATA-box	ATATAT	1078	6	-	Brassica oleracea
TATA-box	TATA	1079	4	-	Brassica oleracea
TATA-box	TATAA	1169	5	-	Brassica oleracea
TATA-box	TATA	1170	4	-	Brassica oleracea
TATA-box	TATATA	1255	6	-	Brassica oleracea
TATA-box	ATATAT	1256	6	-	Brassica oleracea
TATA-box	TATATA	1257	6	-	Brassica oleracea
TATA-box	ATATAT	1258	6	-	Brassica oleracea
TATA-box	TATA	1259	4	-	Brassica oleracea
TATA-box	ATTATA	1268	6	+	Brassica oleracea
TATA-box	TATAA	1269	5	-	Brassica oleracea
TATA-box	TATA	1270	4	-	Brassica oleracea
TATA-box	ATATAT	1290	6	-	Brassica oleracea
TATA-box	TATA	1291	4	-	Brassica oleracea
TATA-box	TATATA	1325	6	-	Brassica oleracea
TATA-box	ATATAT	1326	6	-	Brassica oleracea
TATA-box	TATATA	1327	6	-	Brassica oleracea
TATA-box	TATA	1329	4	-	Brassica oleracea
TATA-box	TATA	1437	4	-	Brassica oleracea
TATA-box	TATA	1453	4	-	Brassica oleracea
TATA-box	TATA	1495	4	-	Brassica oleracea
MRE	AACCTAA	1160	7	-	Ananas comosus
MYB	TAACCA	218	6	+	Ananas comosus
MYB	CAACCA	222	6	+	Ananas comosus
MYB	CAACCA	1141	6	-	Ananas comosus
GATA-motif	GATAGGG	282	7	+	Ananas comosus
AT~TATA-box	TATATA	171	6	+	Ananas comosus
AT~TATA-box	TATATA	667	6	+	Ananas comosus
AT~TATA-box	TATATA	669	6	+	Ananas comosus
AT~TATA-box	TATATA	677	6	+	Ananas comosus
AT~TATA-box	TATATA	793	6	-	Ananas comosus
AT~TATA-box	TATATA	950	6	-	Ananas comosus
AT~TATA-box	TATATAAA	1056	8	-	Ananas comosus
AT~TATA-box	TATATA	1058	6	-	Ananas comosus
AT~TATA-box	TATATA	1060	6	-	Ananas comosus
AT~TATA-box	TATATA	1062	6	-	Ananas comosus
TATA	TATAAAAT	124	8	+	Ananas comosus
Unnamed__6	taTAAATATct	671	10	+	Ananas comosus
Unnamed__6	taTAAATATct	1051	10	-	Ananas comosus
MYB-like sequence	TAACCA	218	6	+	Ananas comosus
Myc	TCTCTTA	258	7	+	Ananas comosus
AAGAA-motif	GAAAGAA	844	7	+	Ananas comosus
CAAT-box	CAAAT	28	5	+	Ananas comosus
CAAT-box	CAAT	50	4	-	Ananas comosus
CAAT-box	CAAT	102	4	+	Ananas comosus
CAAT-box	CAAT	143	4	-	Ananas comosus
CAAT-box	CAAT	177	4	+	Ananas comosus
CAAT-box	CAAAT	500	5	+	Ananas comosus
CAAT-box	CCAAT	505	5	+	Ananas comosus
CAAT-box	CAAT	506	4	+	Ananas comosus
CAAT-box	CAAT	559	4	-	Ananas comosus
CAAT-box	CCAAT	618	5	+	Ananas comosus
CAAT-box	CAAT	619	4	+	Ananas comosus
CAAT-box	CAAT	770	4	-	Ananas comosus
CAAT-box	CAAT	799	4	-	Ananas comosus
CAAT-box	CAAT	873	4	-	Ananas comosus
CAAT-box	CAAAT	935	5	-	Ananas comosus
CAAT-box	CAAT	1002	4	-	Ananas comosus
CAAT-box	CAAT	1029	4	+	Ananas comosus
CAAT-box	CAAAT	1084	5	-	Ananas comosus
CAAT-box	CAAT	1119	4	-	Ananas comosus
ERE	ATTTTAAA	829	8	+	Ananas comosus
ERE	ATTTTAAA	831	8	-	Ananas comosus
ATCT-motif	AATCTAATCC	502	9	+	Ananas comosus
ABRE4	CACGTA	981	6	+	Ananas comosus
AuxRR-core	GGTCCAT	1403	7	+	Ananas comosus
ABRE	CGTACGTGCA	979	9	-	Ananas comosus
ABRE	ACGTG	981	5	-	Ananas comosus
	motif_sequence	76	4	+	Ananas comosus
	motif_sequence	78	4	-	Ananas comosus
	motif_sequence	187	4	+	Ananas comosus
	motif_sequence	212	4	+	Ananas comosus
	motif_sequence	297	4	+	Ananas comosus
	motif_sequence	305	4	-	Ananas comosus
	motif_sequence	527	4	+	Ananas comosus
	motif_sequence	749	4	-	Ananas comosus
	motif_sequence	1430	4	-	Ananas comosus
	motif_sequence	1448	4	-	Ananas comosus
W box	TTGACC	533	6	-	Ananas comosus
WRE3	CCACCT	1189	6	+	Ananas comosus
WRE3	CCACCT	1353	6	+	Ananas comosus
G-box	TACGTG	981	6	-	Ananas comosus
TCT-motif	TCTTAC	260	6	+	Ananas comosus
TCA	TCATCTTCAT	706	9	+	Ananas comosus
TC-rich repeats	ATTCTCTAAC	876	9	-	Ananas comosus
CCGTCC motif	CCGTCC	287	6	-	Ananas comosus
Unnamed__4	CTCC	1346	4	+	Ananas comosus
Unnamed__4	CTCC	1357	4	+	Ananas comosus
Unnamed__4	CTCC	1395	4	+	Ananas comosus
A-box	CCGTCC	287	6	-	Ananas comosus
TATA-box	TATA	124	4	+	Ananas comosus
TATA-box	TATATA	171	6	+	Ananas comosus
TATA-box	TATA	173	4	+	Ananas comosus
TATA-box	ATTATA	408	6	+	Ananas comosus
TATA-box	TATAA	409	5	-	Ananas comosus
TATA-box	TATA	410	4	+	Ananas comosus
TATA-box	TATA	453	4	+	Ananas comosus
TATA-box	TATA	460	4	+	Ananas comosus
TATA-box	TATA	661	4	+	Ananas comosus
TATA-box	TATACA	665	6	-	Ananas comosus
TATA-box	TATATA	667	6	+	Ananas comosus
TATA-box	TATATTTATATTT	668	12	-	Ananas comosus
TATA-box	TATATA	669	6	+	Ananas comosus
TATA-box	ATATAA	670	6	+	Ananas comosus
TATA-box	TATA	671	4	+	Ananas comosus
TATA-box	ATATAT	676	6	+	Ananas comosus
TATA-box	TATATA	677	6	+	Ananas comosus
TATA-box	ATATAA	678	6	+	Ananas comosus
TATA-box	TATA	679	4	+	Ananas comosus
TATA-box	TATA	684	4	+	Ananas comosus
TATA-box	TATAAAA	725	7	-	Ananas comosus
TATA-box	TATAAA	726	6	-	Ananas comosus
TATA-box	TATAA	727	5	-	Ananas comosus
TATA-box	TATA	728	4	+	Ananas comosus
TATA-box	TATATA	793	6	-	Ananas comosus
TATA-box	ATATAA	794	6	+	Ananas comosus
TATA-box	TATA	795	4	-	Ananas comosus
TATA-box	TATAA	877	5	-	Ananas comosus
TATA-box	TATA	878	4	-	Ananas comosus
TATA-box	TATATA	950	6	-	Ananas comosus
TATA-box	ATATAT	951	6	-	Ananas comosus
TATA-box	TATA	952	4	-	Ananas comosus
TATA-box	taTATAAAtc	1054	9	-	Ananas comosus
TATA-box	TATAAAT	1055	7	-	Ananas comosus
TATA-box	TATAAA	1056	6	-	Ananas comosus
TATA-box	TATATAA	1057	7	-	Ananas comosus
TATA-box	TATATA	1058	6	-	Ananas comosus
TATA-box	ATATAT	1059	6	-	Ananas comosus
TATA-box	TATATA	1060	6	-	Ananas comosus
TATA-box	ATATAT	1061	6	-	Ananas comosus
TATA-box	TATATA	1062	6	-	Ananas comosus
TATA-box	TATA	1064	4	-	Ananas comosus
TATA-box	ATATAA	1147	6	+	Ananas comosus
TATA-box	TATA	1148	4	-	Ananas comosus
TATA-box	TATA	1287	4	-	Ananas comosus
TATA-box	TACAAAA	1444	7	-	Ananas comosus
TATA-box	TATA	1491	4	-	Ananas comosus
box S	AGCCACC	1184	7	+	Ananas comosus
STRE	AGGGG	1277	5	-	Ananas comosus
ABRE3a	TACGTG	981	6	-	Ananas comosus
ARE	AAACCA	194	6	+	Ananas comosus
CCGTCC-box	CCGTCC	287	6	-	Ananas comosus
MYC	CATTTG	77	6	-	Cannabis sativa
MYC	CATTTG	1050	6	-	Cannabis sativa
MYC	CATTTG	1332	6	+	Cannabis sativa
TGACG-motif	TGACG	1022	5	+	Cannabis sativa
CGTCA-motif	CGTCA	1022	5	-	Cannabis sativa
CAAT-box	CAAT	4	4	-	Cannabis sativa
CAAT-box	CAAT	24	4	+	Cannabis sativa
CAAT-box	CAAAT	77	5	+	Cannabis sativa
CAAT-box	CCAAT	151	5	+	Cannabis sativa
CAAT-box	CAAT	152	4	+	Cannabis sativa
CAAT-box	CAAT	270	4	-	Cannabis sativa
CAAT-box	CAAT	344	4	-	Cannabis sativa
CAAT-box	CCAAT	382	5	-	Cannabis sativa
CAAT-box	CAAT	392	4	+	Cannabis sativa
CAAT-box	CAAT	438	4	-	Cannabis sativa
CAAT-box	CAAT	539	4	-	Cannabis sativa
CAAT-box	CAAT	673	4	-	Cannabis sativa
CAAT-box	CAAAT	719	5	+	Cannabis sativa
CAAT-box	CAAAT	807	5	+	Cannabis sativa
CAAT-box	CAAT	900	4	-	Cannabis sativa
CAAT-box	CAAT	970	4	-	Cannabis sativa
CAAT-box	CAAT	980	4	+	Cannabis sativa
CAAT-box	CAAAT	1050	5	+	Cannabis sativa
CAAT-box	CAAT	1080	4	+	Cannabis sativa
CAAT-box	CAAT	1195	4	-	Cannabis sativa
CAAT-box	CAAAT	1251	5	-	Cannabis sativa
CAAT-box	CAAT	1317	4	-	Cannabis sativa
CAAT-box	CAAAT	1333	5	-	Cannabis sativa
TCA	TCATCTTCAT	298	9	+	Cannabis sativa
chs-CMA1a	TTACTTAA	502	8	+	Cannabis sativa
ARE	AAACCA	1344	6	-	Cannabis sativa
ACE	CTAACGTATT	610	9	-	Cannabis sativa
as-1	TGACG	1022	5	+	Cannabis sativa
WUN-motif	TTATTACAT	241	9	-	Cannabis sativa
Myc	TCTCTTA	498	7	+	Cannabis sativa
Myc	TCTCTTA	787	7	-	Cannabis sativa
TATA-box	TATA	11	4	+	Cannabis sativa
TATA-box	taTATAAAtc	160	9	-	Cannabis sativa
TATA-box	TATAAAT	161	7	-	Cannabis sativa
TATA-box	TATAAA	162	6	-	Cannabis sativa
TATA-box	TATAA	163	5	-	Cannabis sativa
TATA-box	TATA	164	4	+	Cannabis sativa
TATA-box	TATA	212	4	+	Cannabis sativa
TATA-box	TATAA	492	5	-	Cannabis sativa
TATA-box	TATA	493	4	+	Cannabis sativa
TATA-box	TACAAAA	511	7	-	Cannabis sativa
TATA-box	TATAA	555	5	-	Cannabis sativa
TATA-box	TATA	556	4	+	Cannabis sativa
TATA-box	TATAAAT	595	7	-	Cannabis sativa
TATA-box	TATAAA	596	6	-	Cannabis sativa
TATA-box	TATAA	597	5	-	Cannabis sativa
TATA-box	TATA	598	4	+	Cannabis sativa
TATA-box	TACAAAA	694	7	+	Cannabis sativa
TATA-box	TATA	708	4	+	Cannabis sativa
TATA-box	TATA	714	4	+	Cannabis sativa
TATA-box	TATATTTATATTT	720	12	-	Cannabis sativa
TATA-box	TATA	729	4	+	Cannabis sativa
TATA-box	ATTATA	780	6	+	Cannabis sativa
TATA-box	TATAA	781	5	-	Cannabis sativa
TATA-box	TATA	782	4	-	Cannabis sativa
TATA-box	ATTATA	793	6	+	Cannabis sativa
TATA-box	TATAA	794	5	-	Cannabis sativa
TATA-box	TATA	795	4	-	Cannabis sativa
TATA-box	ATATAA	810	6	+	Cannabis sativa
TATA-box	TATA	811	4	-	Cannabis sativa
TATA-box	TATACA	886	6	-	Cannabis sativa
TATA-box	TATA	888	4	-	Cannabis sativa
TATA-box	ATATAT	1010	6	-	Cannabis sativa
TATA-box	TATATA	1011	6	-	Cannabis sativa
TATA-box	ATATAT	1012	6	-	Cannabis sativa
TATA-box	TATA	1013	4	-	Cannabis sativa
TATA-box	TATTTAAA	1090	8	+	Cannabis sativa
TATA-box	TATACA	1098	6	-	Cannabis sativa
TATA-box	TATA	1100	4	-	Cannabis sativa
TATA-box	ATATAA	1115	6	+	Cannabis sativa
TATA-box	TATA	1116	4	-	Cannabis sativa
TATA-box	TATATTTATATTT	1130	12	-	Cannabis sativa
TATA-box	ATATAA	1132	6	+	Cannabis sativa
TATA-box	TATA	1133	4	-	Cannabis sativa
TATA-box	ATTATA	1155	6	+	Cannabis sativa
TATA-box	TATAA	1156	5	-	Cannabis sativa
TATA-box	TATA	1157	4	-	Cannabis sativa
TATA-box	TATA	1300	4	-	Cannabis sativa
TATA-box	TATA	1402	4	-	Cannabis sativa
TATA-box	TATATA	1407	6	-	Cannabis sativa
TATA-box	TATA	1409	4	-	Cannabis sativa
TATA-box	ATTATA	1429	6	+	Cannabis sativa
TATA-box	TATAA	1430	5	-	Cannabis sativa
TATA-box	TATA	1431	4	-	Cannabis sativa
TATA-box	TATA	1467	4	-	Cannabis sativa
AAGAA-motif	GAAAGAA	444	7	-	Cannabis sativa
box S	AGCCACC	474	7	+	Cannabis sativa
WRE3	CCACCT	182	6	-	Cannabis sativa
WRE3	CCACCT	476	6	+	Cannabis sativa
WRE3	CCACCT	1324	6	-	Cannabis sativa
WRE3	CCACCT	1373	6	+	Cannabis sativa
	motif_sequence	88	4	-	Cannabis sativa
	motif_sequence	140	4	-	Cannabis sativa
	motif_sequence	146	4	+	Cannabis sativa
	motif_sequence	172	4	-	Cannabis sativa
	motif_sequence	434	4	-	Cannabis sativa
	motif_sequence	1329	4	-	Cannabis sativa
Unnamed__4	CTCC	132	4	+	Cannabis sativa
Unnamed__4	CTCC	434	4	-	Cannabis sativa
GT1-motif	GGTTAA	998	6	+	Cannabis sativa
TC-rich repeats	GTTTTCTTAC	441	9	+	Cannabis sativa
MRE	AACCTAA	1492	7	-	Cannabis sativa
AT~TATA-box	TATATA	1011	6	-	Cannabis sativa
AT~TATA-box	TATATA	1407	6	-	Cannabis sativa
Box 4	ATTAAT	724	6	+	Cannabis sativa
Box 4	ATTAAT	765	6	-	Cannabis sativa
Box 4	ATTAAT	1382	6	-	Cannabis sativa
Box 4	ATTAAT	1390	6	-	Cannabis sativa
ERE	ATTTTAAA	252	8	-	Cannabis sativa
ABRE	ACGTG	928	5	+	Cannabis sativa
ABRE	CACGTG	1200	6	-	Cannabis sativa
ABRE	ACGTG	1201	5	+	Cannabis sativa
O2-site	GATGA(C/T)(A/G)TG(A/G)	908	8	-	Cannabis sativa
O2-site	GATGATGTGG	1320	9	+	Cannabis sativa
Unnamed__2	AACCTAACCT	1489	9	-	Cannabis sativa
TCT-motif	TCTTAC	500	6	+	Cannabis sativa
TCT-motif	TCTTAC	1293	6	-	Cannabis sativa
G-Box	CACGTT	927	6	-	Cannabis sativa
G-Box	CACGTG	1200	6	-	Cannabis sativa
MYB	CAACCA	15	6	-	Cannabis sativa
MYB	CAACCA	192	6	-	Cannabis sativa
MYB	CAACCA	1358	6	+	Cannabis sativa
AT-rich element	ATAGAAATCAA	158	10	-	Cannabis sativa
STRE	AGGGG	1033	5	+	Cannabis sativa
G-box	CACGTG	1200	6	-	Cannabis sativa
ABRE3a	TACGTG	1358	6	+	Cucumis melo
AAGAA-motif	GAAAGAA	1079	7	+	Cucumis melo
TATA-box	TATACA	84	6	-	Cucumis melo
TATA-box	TATA	86	4	+	Cucumis melo
TATA-box	TATAAA	159	6	-	Cucumis melo
TATA-box	TATAA	160	5	-	Cucumis melo
TATA-box	TATA	161	4	+	Cucumis melo
TATA-box	TATTTAAA	267	8	+	Cucumis melo
TATA-box	ATTATA	316	6	+	Cucumis melo
TATA-box	TATAA	317	5	-	Cucumis melo
TATA-box	TATA	318	4	+	Cucumis melo
TATA-box	TATTTAAA	650	8	+	Cucumis melo
TATA-box	ATTATA	772	6	+	Cucumis melo
TATA-box	TATAA	773	5	-	Cucumis melo
TATA-box	TATA	774	4	-	Cucumis melo
TATA-box	TATA	892	4	-	Cucumis melo
TATA-box	TATTTAAA	894	8	+	Cucumis melo
TATA-box	ATATAA	936	6	+	Cucumis melo
TATA-box	TATA	937	4	-	Cucumis melo
TATA-box	TATATA	1199	6	-	Cucumis melo
TATA-box	ATATAT	1200	6	-	Cucumis melo
TATA-box	TATA	1201	4	-	Cucumis melo
TATA-box	ATATAT	1346	6	-	Cucumis melo
TATA-box	TATA	1347	4	-	Cucumis melo
TATA-box	TATAAAA	1445	7	-	Cucumis melo
TATA-box	TATAAA	1446	6	-	Cucumis melo
TATA-box	TATAA	1447	5	-	Cucumis melo
TATA-box	TATA	1448	4	-	Cucumis melo
TATA-box	TATAA	1489	5	-	Cucumis melo
TATA-box	TATA	1490	4	-	Cucumis melo
Myc	TCTCTTA	294	7	+	Cucumis melo
TCT-motif	TCTTAC	286	6	-	Cucumis melo
TCT-motif	TCTTAC	1120	6	-	Cucumis melo
ABRE	CACGTG	1272	6	-	Cucumis melo
ABRE	ACGTG	1273	5	+	Cucumis melo
ABRE	ACGTG	1359	5	+	Cucumis melo
L-box	ATCCCACCTAC	68	10	-	Cucumis melo
ARE	AAACCA	597	6	-	Cucumis melo
ARE	AAACCA	1098	6	+	Cucumis melo
ACE	GACACGTATG	1356	9	-	Cucumis melo
Gap-box	CAAATGAA(A/G)A	539	9.5	-	Cucumis melo
P-box	CCTTTTG	31	7	-	Cucumis melo
MRE	AACCTAA	677	7	-	Cucumis melo
MYB	TAACCA	1006	6	+	Cucumis melo
MYB	CAACAG	1466	6	+	Cucumis melo
MBSI	TTTTTACGGTTA	475	11	-	Cucumis melo
Unnamed__1	CGTGG	1360	5	+	Cucumis melo
TATA	TATAAAAT	937	8	+	Cucumis melo
CAAT-box	CAAT	94	4	-	Cucumis melo
CAAT-box	CAAT	116	4	-	Cucumis melo
CAAT-box	CAAT	142	4	+	Cucumis melo
CAAT-box	CAAAT	172	5	+	Cucumis melo
CAAT-box	CAAAT	175	5	-	Cucumis melo
CAAT-box	CCAAT	258	5	-	Cucumis melo
CAAT-box	CAAT	323	4	+	Cucumis melo
CAAT-box	CAAT	389	4	-	Cucumis melo
CAAT-box	CAAT	412	4	+	Cucumis melo
CAAT-box	CAAAT	544	5	-	Cucumis melo
CAAT-box	CAAT	551	4	+	Cucumis melo
CAAT-box	CAAT	583	4	+	Cucumis melo
CAAT-box	CAAT	603	4	+	Cucumis melo
CAAT-box	CAAT	629	4	+	Cucumis melo
CAAT-box	CAAAT	668	5	-	Cucumis melo
CAAT-box	CAAAT	706	5	+	Cucumis melo
CAAT-box	CAAT	782	4	-	Cucumis melo
CAAT-box	CAAT	800	4	-	Cucumis melo
CAAT-box	CAAAT	863	5	-	Cucumis melo
CAAT-box	CAAT	878	4	+	Cucumis melo
CAAT-box	CAAT	919	4	-	Cucumis melo
CAAT-box	CAAT	972	4	+	Cucumis melo
CAAT-box	CAAT	1015	4	-	Cucumis melo
CAAT-box	CAAT	1093	4	-	Cucumis melo
CAAT-box	CAAAT	1126	5	-	Cucumis melo
CAAT-box	CCAAT	1163	5	-	Cucumis melo
CAAT-box	CAAT	1340	4	+	Cucumis melo
CAAT-box	CAAT	1413	4	-	Cucumis melo
CAAT-box	CCAAT	1431	5	-	Cucumis melo
CAAT-box	CAAAT	1457	5	-	Cucumis melo
CAAT-box	CAAT	1481	4	-	Cucumis melo
Myb-binding site	CAACAG	1466	6	+	Cucumis melo
ABRE4	CACGTA	1358	6	-	Cucumis melo
WRE3	CCACCT	70	6	-	Cucumis melo
GT1-motif	GGTTAA	699	6	-	Cucumis melo
MYC	CATTTG	543	6	+	Cucumis melo
G-Box	CACGTG	1272	6	-	Cucumis melo
MYB-like sequence	TAACCA	1006	6	+	Cucumis melo
G-box	CACGTG	1272	6	-	Cucumis melo
G-box	CAGACGTGGCA	1356	10	+	Cucumis melo
G-box	TACGTG	1358	6	+	Cucumis melo
W box	TTGACC	548	6	-	Cucumis melo
WUN-motif	AAATTTCCT	786	9	+	Cucumis melo
Unnamed__4	CTCC	1285	4	-	Cucumis melo
Unnamed__4	CTCC	1295	4	-	Cucumis melo
Unnamed__4	CTCC	1333	4	+	Cucumis melo
Box 4	ATTAAT	393	6	+	Cucumis melo
Box 4	ATTAAT	735	6	+	Cucumis melo
Box 4	ATTAAT	749	6	-	Cucumis melo
Box 4	ATTAAT	1156	6	-	Cucumis melo
Box 4	ATTAAT	1424	6	-	Cucumis melo
	motif_sequence	77	4	+	Cucumis melo
	motif_sequence	1277	4	-	Cucumis melo
	motif_sequence	1290	4	-	Cucumis melo
AT~TATA-box	TATATA	1199	6	-	Cucumis melo
AT1-motif	AATTATTTTTTATT	1056	13	-	Cucumis melo
ERE	ATTTTAAA	269	8	-	Cucumis melo
ERE	ATTTTAAA	754	8	-	Cucumis melo
ERE	ATTTTAAA	959	8	+	Cucumis melo
ERE	ATTTTAAA	1068	8	-	Cucumis melo
O2-site	GATGATGTGG	245	9	+	Cucumis melo
TCA-element	CCATCTTTTT	752	9	+	Manihot esculenta
TATA-box	TAAAGATT	215	8	-	Manihot esculenta
TATA-box	TATA	241	4	+	Manihot esculenta
TATA-box	ATTATA	369	6	+	Manihot esculenta
TATA-box	TATAA	370	5	-	Manihot esculenta
TATA-box	TATA	371	4	+	Manihot esculenta
TATA-box	TATTTAAA	419	8	-	Manihot esculenta
TATA-box	TATAAAA	460	7	-	Manihot esculenta
TATA-box	TATAAA	461	6	-	Manihot esculenta
TATA-box	TATAA	462	5	-	Manihot esculenta
TATA-box	TATA	463	4	+	Manihot esculenta
TATA-box	TATTTAAA	465	8	+	Manihot esculenta
TATA-box	TATA	521	4	+	Manihot esculenta
TATA-box	ATTATA	596	6	+	Manihot esculenta
TATA-box	TATATAA	597	7	-	Manihot esculenta
TATA-box	TATATA	598	6	+	Manihot esculenta
TATA-box	ATATAA	599	6	+	Manihot esculenta
TATA-box	TATA	600	4	+	Manihot esculenta
TATA-box	ATATAA	607	6	+	Manihot esculenta
TATA-box	TATA	608	4	+	Manihot esculenta
TATA-box	TATA	636	4	+	Manihot esculenta
TATA-box	ATTATA	671	6	+	Manihot esculenta
TATA-box	TATAA	672	5	-	Manihot esculenta
TATA-box	TATA	673	4	+	Manihot esculenta
TATA-box	ATATAT	677	6	+	Manihot esculenta
TATA-box	TATA	678	4	+	Manihot esculenta
TATA-box	TATA	737	4	+	Manihot esculenta
TATA-box	TATAA	868	5	-	Manihot esculenta
TATA-box	TATA	869	4	-	Manihot esculenta
TATA-box	TACAAAA	1101	7	+	Manihot esculenta
TATA-box	ATTATA	1215	6	+	Manihot esculenta
TATA-box	TATAA	1216	5	-	Manihot esculenta
TATA-box	TATA	1217	4	-	Manihot esculenta
TATA-box	ATATAT	1234	6	-	Manihot esculenta
TATA-box	TATA	1235	4	-	Manihot esculenta
TATA-box	TATTTAAA	1241	8	-	Manihot esculenta
TATA-box	ATATAT	1246	6	-	Manihot esculenta
TATA-box	TATA	1247	4	-	Manihot esculenta
TATA-box	ATTATA	1250	6	+	Manihot esculenta
TATA-box	TATATAA	1251	7	-	Manihot esculenta
TATA-box	TATATA	1252	6	-	Manihot esculenta
TATA-box	ATATAA	1253	6	+	Manihot esculenta
TATA-box	TATA	1254	4	-	Manihot esculenta
TATA-box	ATTATA	1266	6	+	Manihot esculenta
TATA-box	TATAA	1267	5	-	Manihot esculenta
TATA-box	TATA	1268	4	-	Manihot esculenta
TATA-box	TATATA	1273	6	-	Manihot esculenta
TATA-box	TATA	1275	4	-	Manihot esculenta
TATA-box	TATA	1300	4	-	Manihot esculenta
TATA-box	TATA	1329	4	-	Manihot esculenta
TATA-box	tcTATAAATAgg	1448	11	+	Manihot esculenta
TATA-box	TATA	1450	4	-	Manihot esculenta
TATA-box	TATAAA	1481	6	-	Manihot esculenta
TATA-box	TATAA	1482	5	-	Manihot esculenta
TATA-box	TATA	1483	4	-	Manihot esculenta
Unnamed__6	taTAAATATct	147	10	+	Manihot esculenta
CAT-box	GCCACT	1491	6	-	Manihot esculenta
MYC	CATTTG	945	6	-	Manihot esculenta
P-box	CCTTTTG	684	7	-	Manihot esculenta
ABRE	CACGTG	1026	6	-	Manihot esculenta
ABRE	ACGTG	1027	5	+	Manihot esculenta
G-Box	CACGTG	1026	6	-	Manihot esculenta
CGTCA-motif	CGTCA	56	5	+	Manihot esculenta
CGTCA-motif	CGTCA	405	5	-	Manihot esculenta
CGTCA-motif	CGTCA	408	5	+	Manihot esculenta
CGTCA-motif	CGTCA	920	5	-	Manihot esculenta
CGTCA-motif	CGTCA	1458	5	+	Manihot esculenta
LTR	CCGAAA	1133	6	-	Manihot esculenta
LTR	CCGAAA	1373	6	+	Manihot esculenta
AT~TATA-box	TATATA	598	6	+	Manihot esculenta
AT~TATA-box	TATATA	1252	6	-	Manihot esculenta
AT~TATA-box	TATATA	1273	6	-	Manihot esculenta
MYB	TAACCA	1168	6	-	Manihot esculenta
CAAT-box	CCAAT	40	5	-	Manihot esculenta
CAAT-box	CAAT	59	4	+	Manihot esculenta
CAAT-box	CAAT	97	4	-	Manihot esculenta
CAAT-box	CAAT	130	4	+	Manihot esculenta
CAAT-box	CAAT	186	4	-	Manihot esculenta
CAAT-box	CAAT	280	4	+	Manihot esculenta
CAAT-box	CAAT	344	4	+	Manihot esculenta
CAAT-box	CAAT	440	4	+	Manihot esculenta
CAAT-box	CAAT	582	4	-	Manihot esculenta
CAAT-box	CAAT	619	4	-	Manihot esculenta
CAAT-box	CAAT	734	4	+	Manihot esculenta
CAAT-box	CAAAT	899	5	-	Manihot esculenta
CAAT-box	CAAAT	945	5	+	Manihot esculenta
CAAT-box	TGCCAAC	1111	7	-	Manihot esculenta
CAAT-box	CAAT	1130	4	+	Manihot esculenta
CAAT-box	CAAT	1173	4	-	Manihot esculenta
CAAT-box	CAAAT	1183	5	+	Manihot esculenta
CAAT-box	CCAAT	1192	5	+	Manihot esculenta
CAAT-box	CAAT	1193	4	+	Manihot esculenta
CAAT-box	CCAAT	1197	5	+	Manihot esculenta
CAAT-box	CAAT	1198	4	+	Manihot esculenta
CAAT-box	CAAT	1309	4	-	Manihot esculenta
CAAT-box	CAAAT	1360	5	+	Manihot esculenta
CAAT-box	CAAT	1404	4	+	Manihot esculenta
G-box	CACGAC	832	6	-	Manihot esculenta
G-box	CACGTG	1026	6	-	Manihot esculenta
TGACG-motif	TGACG	56	5	-	Manihot esculenta
TGACG-motif	TGACG	405	5	+	Manihot esculenta
TGACG-motif	TGACG	408	5	-	Manihot esculenta
TGACG-motif	TGACG	920	5	+	Manihot esculenta
TGACG-motif	TGACG	1458	5	-	Manihot esculenta
Unnamed__1	CGTGG	711	5	+	Manihot esculenta
AT-rich element	ATAGAAATCAA	432	10	+	Manihot esculenta
WUN-motif	AAATTACT	336	8	-	Manihot esculenta
WUN-motif	AAATTACTA	655	9	-	Manihot esculenta
WUN-motif	AAATTACT	656	8	-	Manihot esculenta
Unnamed__4	CTCC	177	4	-	Manihot esculenta
Unnamed__4	CTCC	312	4	+	Manihot esculenta
Unnamed__4	CTCC	935	4	-	Manihot esculenta
TATA	TATAAAAT	1254	8	+	Manihot esculenta
W box	TTGACC	277	6	-	Manihot esculenta
as-1	TGACG	56	5	-	Manihot esculenta
as-1	TGACG	405	5	+	Manihot esculenta
as-1	TGACG	408	5	-	Manihot esculenta
as-1	TGACG	920	5	+	Manihot esculenta
as-1	TGACG	1458	5	-	Manihot esculenta
GT1-motif	GGTTAAT	904	7	+	Manihot esculenta
GT1-motif	GGTTAAT	1090	7	-	Manihot esculenta
GT1-motif	GGTTAA	1091	6	-	Manihot esculenta
ERE	ATTTTAAA	417	8	+	Manihot esculenta
ERE	ATTTTAAA	587	8	+	Manihot esculenta
MYB-like sequence	TAACCA	1168	6	-	Manihot esculenta
STRE	AGGGG	821	5	+	Manihot esculenta
ARE	AAACCA	1189	6	+	Manihot esculenta
Box 4	ATTAAT	223	6	+	Manihot esculenta
Box 4	ATTAAT	227	6	+	Manihot esculenta
Box 4	ATTAAT	623	6	+	Manihot esculenta
AAGAA-motif	gGTAAAGAAA	248	9	-	Manihot esculenta
AAGAA-motif	gGTAAAGAAA	759	9	-	Manihot esculenta
	motif_sequence	44	4	-	Manihot esculenta
	motif_sequence	260	4	+	Manihot esculenta
	motif_sequence	290	4	+	Manihot esculenta
	motif_sequence	442	4	+	Manihot esculenta
	motif_sequence	444	4	-	Manihot esculenta
	motif_sequence	961	4	-	Manihot esculenta
	motif_sequence	974	4	-	Manihot esculenta
	motif_sequence	1086	4	-	Manihot esculenta
	motif_sequence	1389	4	-	Manihot esculenta
JERE	AGACCGCC	714	8	-	Manihot esculenta
WRE3	CCACCT	273	6	-	Manihot esculenta
WRE3	CCACCT	1141	6	+	Manihot esculenta
TATA-box	TACAAAA	39	7	-	Phaseolus vulgaris
TATA-box	TACATAAA	65	8	-	Phaseolus vulgaris
TATA-box	TATA	113	4	+	Phaseolus vulgaris
TATA-box	ATATAA	139	6	+	Phaseolus vulgaris
TATA-box	TATA	140	4	+	Phaseolus vulgaris
TATA-box	ATATAT	277	6	+	Phaseolus vulgaris
TATA-box	TATA	278	4	+	Phaseolus vulgaris
TATA-box	TATA	355	4	+	Phaseolus vulgaris
TATA-box	ATTATA	513	6	+	Phaseolus vulgaris
TATA-box	TATATAA	514	7	-	Phaseolus vulgaris
TATA-box	TATATA	515	6	+	Phaseolus vulgaris
TATA-box	ATATAA	516	6	+	Phaseolus vulgaris
TATA-box	TATA	517	4	+	Phaseolus vulgaris
TATA-box	ATTATA	536	6	+	Phaseolus vulgaris
TATA-box	TATAA	537	5	-	Phaseolus vulgaris
TATA-box	TATA	538	4	+	Phaseolus vulgaris
TATA-box	TATTTAAA	574	8	-	Phaseolus vulgaris
TATA-box	TATAA	590	5	-	Phaseolus vulgaris
TATA-box	TATA	591	4	+	Phaseolus vulgaris
TATA-box	TATA	616	4	+	Phaseolus vulgaris
TATA-box	ATTATA	637	6	+	Phaseolus vulgaris
TATA-box	TATAA	638	5	-	Phaseolus vulgaris
TATA-box	TATA	639	4	+	Phaseolus vulgaris
TATA-box	ATATAT	710	6	+	Phaseolus vulgaris
TATA-box	TATA	711	4	+	Phaseolus vulgaris
TATA-box	ATTATA	714	6	+	Phaseolus vulgaris
TATA-box	TATAA	715	5	-	Phaseolus vulgaris
TATA-box	TATA	716	4	+	Phaseolus vulgaris
TATA-box	TATAAAA	727	7	-	Phaseolus vulgaris
TATA-box	TATAAA	728	6	-	Phaseolus vulgaris
TATA-box	TATAA	729	5	-	Phaseolus vulgaris
TATA-box	TATA	730	4	+	Phaseolus vulgaris
TATA-box	TATAAAA	743	7	-	Phaseolus vulgaris
TATA-box	TATAAA	744	6	-	Phaseolus vulgaris
TATA-box	TATAA	745	5	-	Phaseolus vulgaris
TATA-box	TATA	746	4	+	Phaseolus vulgaris
TATA-box	TATAA	1150	5	-	Phaseolus vulgaris
TATA-box	TATA	1151	4	-	Phaseolus vulgaris
TATA-box	ATATAT	1201	6	-	Phaseolus vulgaris
TATA-box	TATA	1202	4	-	Phaseolus vulgaris
TATA-box	TATA	1222	4	-	Phaseolus vulgaris
TATA-box	ATATAT	1394	6	-	Phaseolus vulgaris
TATA-box	TATATA	1395	6	-	Phaseolus vulgaris
TATA-box	ATATAA	1396	6	+	Phaseolus vulgaris
TATA-box	TATA	1397	4	-	Phaseolus vulgaris
TATC-box	TATCCCA	322	7	+	Phaseolus vulgaris
ARE	AAACCA	83	6	+	Phaseolus vulgaris
ARE	AAACCA	290	6	+	Phaseolus vulgaris
P-box	CCTTTTG	437	7	+	Phaseolus vulgaris
MYB	TAACCA	170	6	-	Phaseolus vulgaris
MYB	TAACCA	540	6	+	Phaseolus vulgaris
GT1-motif	GGTTAAT	171	7	+	Phaseolus vulgaris
Unnamed__4	CTCC	75	4	+	Phaseolus vulgaris
Unnamed__4	CTCC	331	4	+	Phaseolus vulgaris
Unnamed__4	CTCC	470	4	-	Phaseolus vulgaris
Unnamed__4	CTCC	532	4	-	Phaseolus vulgaris
Unnamed__4	CTCC	563	4	+	Phaseolus vulgaris
Unnamed__4	CTCC	929	4	-	Phaseolus vulgaris
Unnamed__4	CTCC	951	4	-	Phaseolus vulgaris
Unnamed__4	CTCC	1289	4	-	Phaseolus vulgaris
	motif_sequence	73	4	+	Phaseolus vulgaris
	motif_sequence	131	4	-	Phaseolus vulgaris
	motif_sequence	470	4	-	Phaseolus vulgaris
	motif_sequence	490	4	-	Phaseolus vulgaris
	motif_sequence	532	4	-	Phaseolus vulgaris
	motif_sequence	929	4	-	Phaseolus vulgaris
	motif_sequence	951	4	-	Phaseolus vulgaris
W box	TTGACC	421	6	+	Phaseolus vulgaris
WRE3	CCACCT	955	6	-	Phaseolus vulgaris
MYC	CATGTG	58	6	-	Phaseolus vulgaris
MYC	CATGTG	485	6	+	Phaseolus vulgaris
AT~TATA-box	TATATA	515	6	+	Phaseolus vulgaris
AT~TATA-box	TATATA	1395	6	-	Phaseolus vulgaris
CAAT-box	CAAT	241	4	+	Phaseolus vulgaris
CAAT-box	CAAT	249	4	+	Phaseolus vulgaris
CAAT-box	CAAT	340	4	+	Phaseolus vulgaris
CAAT-box	CAAT	348	4	+	Phaseolus vulgaris
CAAT-box	CAAT	494	4	-	Phaseolus vulgaris
CAAT-box	CCAAT	543	5	+	Phaseolus vulgaris
CAAT-box	CAAT	544	4	+	Phaseolus vulgaris
CAAT-box	CCAAT	565	5	+	Phaseolus vulgaris
CAAT-box	CAAT	566	4	+	Phaseolus vulgaris
CAAT-box	CCAAT	611	5	-	Phaseolus vulgaris
CAAT-box	CAAT	656	4	+	Phaseolus vulgaris
CAAT-box	CAAT	679	4	+	Phaseolus vulgaris
CAAT-box	CAAAT	707	5	+	Phaseolus vulgaris
CAAT-box	CAAT	770	4	-	Phaseolus vulgaris
CAAT-box	CAAT	775	4	+	Phaseolus vulgaris
CAAT-box	CAAT	801	4	-	Phaseolus vulgaris
CAAT-box	CAAT	835	4	+	Phaseolus vulgaris
CAAT-box	CAAAT	921	5	+	Phaseolus vulgaris
CAAT-box	CAAT	1019	4	-	Phaseolus vulgaris
CAAT-box	CAAT	1076	4	+	Phaseolus vulgaris
CAAT-box	CAAT	1085	4	+	Phaseolus vulgaris
CAAT-box	CAAT	1094	4	-	Phaseolus vulgaris
CAAT-box	TGCCAAC	1099	7	-	Phaseolus vulgaris
CAAT-box	CAAT	1123	4	-	Phaseolus vulgaris
CAAT-box	CAAT	1154	4	-	Phaseolus vulgaris
CAAT-box	CAAT	1234	4	-	Phaseolus vulgaris
CAAT-box	CCAAT	1241	5	-	Phaseolus vulgaris
CAAT-box	CAAAT	1429	5	+	Phaseolus vulgaris
CAAT-box	CAAT	1464	4	+	Phaseolus vulgaris
CAAT-box	CAAT	1479	4	+	Phaseolus vulgaris
MBSI	TTTTTACGGTTA	1382	11	-	Phaseolus vulgaris
Box 4	ATTAAT	364	6	+	Phaseolus vulgaris
Box 4	ATTAAT	757	6	-	Phaseolus vulgaris
Box 4	ATTAAT	1230	6	-	Phaseolus vulgaris
AT-rich element	ATAGAAATCAA	699	10	+	Phaseolus vulgaris
Myc	TCTCTTA	697	7	-	Phaseolus vulgaris
TATA	TATAAAAT	746	8	+	Phaseolus vulgaris
circadian	CAAAGATATC	788	9	-	Phaseolus vulgaris
MYB-like sequence	TAACCA	170	6	-	Phaseolus vulgaris
MYB-like sequence	TAACCA	540	6	+	Phaseolus vulgaris
TGA-element	AACGAC	1054	6	+	Phaseolus vulgaris
TCCC-motif	TCTCCCT	530	7	-	Phaseolus vulgaris
TCCC-motif	TCTCCCT	949	7	-	Phaseolus vulgaris
ERE	ATTTTAAA	1323	8	+	Phaseolus vulgaris
Unnamed__4	CTCC	1429	4	+	Linum usitatissimum
CAAT-box	CCAAT	4	5	+	Linum usitatissimum
CAAT-box	CAAT	5	4	+	Linum usitatissimum
CAAT-box	CCAAT	1228	5	+	Linum usitatissimum
CAAT-box	CAAT	1229	4	+	Linum usitatissimum
CAAT-box	CAAT	1233	4	+	Linum usitatissimum
CAAT-box	CAAT	1492	4	+	Linum usitatissimum
MYB	CAACCA	1225	6	+	Linum usitatissimum
TGACG-motif	TGACG	1271	5	+	Linum usitatissimum
AT~TATA-box	TATATA	1108	6	-	Linum usitatissimum
AT~TATA-box	TATATA	1110	6	-	Linum usitatissimum
AT~TATA-box	TATATA	1112	6	-	Linum usitatissimum
AT~TATA-box	TATATA	1114	6	-	Linum usitatissimum
AT~TATA-box	TATATA	1116	6	-	Linum usitatissimum
AT~TATA-box	TATATA	1118	6	-	Linum usitatissimum
AT~TATA-box	TATATA	1120	6	-	Linum usitatissimum
AT~TATA-box	TATATA	1205	6	-	Linum usitatissimum
AT~TATA-box	TATATA	1207	6	-	Linum usitatissimum
AT~TATA-box	TATATA	1209	6	-	Linum usitatissimum
AT~TATA-box	TATATA	1211	6	-	Linum usitatissimum
AT~TATA-box	TATATA	1213	6	-	Linum usitatissimum
AT~TATA-box	TATATA	1215	6	-	Linum usitatissimum
AT~TATA-box	TATATA	1217	6	-	Linum usitatissimum
AT~TATA-box	TATATA	1323	6	-	Linum usitatissimum
AT~TATA-box	TATATA	1325	6	-	Linum usitatissimum
AT~TATA-box	TATATA	1327	6	-	Linum usitatissimum
Unnamed__2	CCCCGG	1313	6	-	Linum usitatissimum
TCA	TCATCTTCAT	1135	9	+	Linum usitatissimum
TATA-box	TATACA	1106	6	-	Linum usitatissimum
TATA-box	TATATA	1108	6	-	Linum usitatissimum
TATA-box	ATATAT	1109	6	-	Linum usitatissimum
TATA-box	TATATA	1110	6	-	Linum usitatissimum
TATA-box	ATATAT	1111	6	-	Linum usitatissimum
TATA-box	TATATA	1112	6	-	Linum usitatissimum
TATA-box	ATATAT	1113	6	-	Linum usitatissimum
TATA-box	TATATA	1114	6	-	Linum usitatissimum
TATA-box	ATATAT	1115	6	-	Linum usitatissimum
TATA-box	TATATA	1116	6	-	Linum usitatissimum
TATA-box	ATATAT	1117	6	-	Linum usitatissimum
TATA-box	TATATA	1118	6	-	Linum usitatissimum
TATA-box	ATATAT	1119	6	-	Linum usitatissimum
TATA-box	TATATA	1120	6	-	Linum usitatissimum
TATA-box	TATA	1122	4	-	Linum usitatissimum
TATA-box	TATATA	1205	6	-	Linum usitatissimum
TATA-box	ATATAT	1206	6	-	Linum usitatissimum
TATA-box	TATATA	1207	6	-	Linum usitatissimum
TATA-box	ATATAT	1208	6	-	Linum usitatissimum
TATA-box	TATATA	1209	6	-	Linum usitatissimum
TATA-box	ATATAT	1210	6	-	Linum usitatissimum
TATA-box	TATATA	1211	6	-	Linum usitatissimum
TATA-box	ATATAT	1212	6	-	Linum usitatissimum
TATA-box	TATATA	1213	6	-	Linum usitatissimum
TATA-box	ATATAT	1214	6	-	Linum usitatissimum
TATA-box	TATATA	1215	6	-	Linum usitatissimum
TATA-box	ATATAT	1216	6	-	Linum usitatissimum
TATA-box	TATATA	1217	6	-	Linum usitatissimum
TATA-box	ATATAT	1218	6	-	Linum usitatissimum
TATA-box	TATA	1219	4	-	Linum usitatissimum
TATA-box	ATATAT	1264	6	-	Linum usitatissimum
TATA-box	TATA	1265	4	-	Linum usitatissimum
TATA-box	TATACA	1321	6	-	Linum usitatissimum
TATA-box	TATATA	1323	6	-	Linum usitatissimum
TATA-box	ATATAT	1324	6	-	Linum usitatissimum
TATA-box	TATATA	1325	6	-	Linum usitatissimum
TATA-box	ATATAT	1326	6	-	Linum usitatissimum
TATA-box	TATATA	1327	6	-	Linum usitatissimum
TATA-box	ATATAA	1328	6	+	Linum usitatissimum
TATA-box	TATA	1329	4	-	Linum usitatissimum
	motif_sequence	1137	4	+	Linum usitatissimum
	motif_sequence	1309	4	+	Linum usitatissimum
	motif_sequence	1389	4	+	Linum usitatissimum
	motif_sequence	1427	4	+	Linum usitatissimum
CGTCA-motif	CGTCA	1271	5	-	Linum usitatissimum
as-1	TGACG	1271	5	+	Linum usitatissimum
ABRE3a	TACGTG	1299	6	-	Gossypium raimondii
	motif_sequence	335	4	-	Gossypium raimondii
	motif_sequence	798	4	+	Gossypium raimondii
	motif_sequence	840	4	+	Gossypium raimondii
	motif_sequence	1434	4	+	Gossypium raimondii
Myb	CAACTG	826	6	+	Gossypium raimondii
Myb	CAACTG	1198	6	-	Gossypium raimondii
CAAT-box	CCAAT	38	5	-	Gossypium raimondii
CAAT-box	CAAT	72	4	+	Gossypium raimondii
CAAT-box	CCAAT	255	5	-	Gossypium raimondii
CAAT-box	CAAT	273	4	-	Gossypium raimondii
CAAT-box	CCAAT	364	5	-	Gossypium raimondii
CAAT-box	CAAAT	378	5	+	Gossypium raimondii
CAAT-box	CAAT	470	4	+	Gossypium raimondii
CAAT-box	CCAAT	508	5	-	Gossypium raimondii
CAAT-box	CAAAT	552	5	+	Gossypium raimondii
CAAT-box	CAAAT	685	5	-	Gossypium raimondii
CAAT-box	CAAT	720	4	-	Gossypium raimondii
CAAT-box	CAAT	760	4	-	Gossypium raimondii
CAAT-box	CCAAT	787	5	-	Gossypium raimondii
CAAT-box	CCAAT	808	5	-	Gossypium raimondii
CAAT-box	CAAT	863	4	+	Gossypium raimondii
CAAT-box	CAAT	873	4	+	Gossypium raimondii
CAAT-box	CAAAT	969	5	-	Gossypium raimondii
CAAT-box	CAAT	1044	4	+	Gossypium raimondii
CAAT-box	CAAT	1046	4	-	Gossypium raimondii
CAAT-box	CAAAT	1145	5	-	Gossypium raimondii
CAAT-box	CAAT	1157	4	-	Gossypium raimondii
CAAT-box	CAAT	1253	4	+	Gossypium raimondii
CAAT-box	CAAT	1335	4	-	Gossypium raimondii
ERE	ATTTTAAA	130	8	-	Gossypium raimondii
ERE	ATTTTAAA	195	8	-	Gossypium raimondii
ERE	ATTTCATA	430	8	+	Gossypium raimondii
ERE	ATTTTAAA	514	8	-	Gossypium raimondii
GT1-motif	GGTTAA	166	6	+	Gossypium raimondii
GT1-motif	GGTTAA	324	6	+	Gossypium raimondii
TATA	TATAAAAT	963	8	+	Gossypium raimondii
Box 4	ATTAAT	190	6	+	Gossypium raimondii
Box 4	ATTAAT	663	6	+	Gossypium raimondii
TATA-box	ccTATAAAaa	104	9	-	Gossypium raimondii
TATA-box	TATAAAA	105	7	-	Gossypium raimondii
TATA-box	TATAAA	106	6	-	Gossypium raimondii
TATA-box	TATAA	107	5	-	Gossypium raimondii
TATA-box	TATA	108	4	+	Gossypium raimondii
TATA-box	TATA	115	4	+	Gossypium raimondii
TATA-box	TATAAA	121	6	-	Gossypium raimondii
TATA-box	TATAA	122	5	-	Gossypium raimondii
TATA-box	TATA	123	4	+	Gossypium raimondii
TATA-box	TATAAAA	150	7	-	Gossypium raimondii
TATA-box	TATAAA	151	6	-	Gossypium raimondii
TATA-box	TATAA	152	5	-	Gossypium raimondii
TATA-box	TATA	153	4	+	Gossypium raimondii
TATA-box	TATA	175	4	+	Gossypium raimondii
TATA-box	TATTTAAA	221	8	-	Gossypium raimondii
TATA-box	ATATAT	358	6	+	Gossypium raimondii
TATA-box	TATATA	359	6	+	Gossypium raimondii
TATA-box	ATATAT	360	6	+	Gossypium raimondii
TATA-box	TATA	361	4	+	Gossypium raimondii
TATA-box	TATA	386	4	+	Gossypium raimondii
TATA-box	tcTATAAATAgg	406	11	-	Gossypium raimondii
TATA-box	TATAAATA	408	8	-	Gossypium raimondii
TATA-box	TATAAAT	409	7	-	Gossypium raimondii
TATA-box	TATAAA	410	6	-	Gossypium raimondii
TATA-box	TATAA	411	5	-	Gossypium raimondii
TATA-box	TATA	412	4	+	Gossypium raimondii
TATA-box	ATATAA	435	6	+	Gossypium raimondii
TATA-box	TATA	436	4	+	Gossypium raimondii
TATA-box	TATAAAT	455	7	-	Gossypium raimondii
TATA-box	TATAAA	456	6	-	Gossypium raimondii
TATA-box	TATAA	457	5	-	Gossypium raimondii
TATA-box	TATA	458	4	+	Gossypium raimondii
TATA-box	ATATAT	504	6	+	Gossypium raimondii
TATA-box	TATA	505	4	+	Gossypium raimondii
TATA-box	ATATAA	567	6	+	Gossypium raimondii
TATA-box	TATA	568	4	+	Gossypium raimondii
TATA-box	ATTATA	595	6	+	Gossypium raimondii
TATA-box	TATAA	596	5	-	Gossypium raimondii
TATA-box	TATA	597	4	+	Gossypium raimondii
TATA-box	ATATAA	613	6	+	Gossypium raimondii
TATA-box	TATA	614	4	+	Gossypium raimondii
TATA-box	ATTATA	621	6	+	Gossypium raimondii
TATA-box	TATATAA	622	7	-	Gossypium raimondii
TATA-box	TATATA	623	6	+	Gossypium raimondii
TATA-box	ATATAA	624	6	+	Gossypium raimondii
TATA-box	TATA	625	4	+	Gossypium raimondii
TATA-box	ATATAT	629	6	+	Gossypium raimondii
TATA-box	TATA	630	4	+	Gossypium raimondii
TATA-box	TATA	657	4	+	Gossypium raimondii
TATA-box	ATATAT	672	6	+	Gossypium raimondii
TATA-box	TATA	673	4	+	Gossypium raimondii
TATA-box	ATTATA	709	6	+	Gossypium raimondii
TATA-box	TATAA	710	5	-	Gossypium raimondii
TATA-box	TATA	711	4	+	Gossypium raimondii
TATA-box	ATATAT	751	6	-	Gossypium raimondii
TATA-box	TATA	752	4	-	Gossypium raimondii
TATA-box	ATTATA	755	6	+	Gossypium raimondii
TATA-box	TATAA	756	5	-	Gossypium raimondii
TATA-box	TATA	757	4	-	Gossypium raimondii
TATA-box	ATATAT	794	6	-	Gossypium raimondii
TATA-box	TATA	795	4	-	Gossypium raimondii
TATA-box	TATA	963	4	-	Gossypium raimondii
TATA-box	ATATAT	979	6	-	Gossypium raimondii
TATA-box	TATATA	980	6	-	Gossypium raimondii
TATA-box	ATATAA	981	6	+	Gossypium raimondii
TATA-box	TATA	982	4	-	Gossypium raimondii
TATA-box	ATATAA	992	6	+	Gossypium raimondii
TATA-box	TATA	993	4	-	Gossypium raimondii
TATA-box	TATATAA	1033	7	-	Gossypium raimondii
TATA-box	TATATA	1034	6	-	Gossypium raimondii
TATA-box	ATATAT	1035	6	-	Gossypium raimondii
TATA-box	TATATA	1036	6	-	Gossypium raimondii
TATA-box	ATATAA	1037	6	+	Gossypium raimondii
TATA-box	TATA	1038	4	-	Gossypium raimondii
TATA-box	TATAAATA	1064	8	-	Gossypium raimondii
TATA-box	TATAAAT	1065	7	-	Gossypium raimondii
TATA-box	TATAAA	1066	6	-	Gossypium raimondii
TATA-box	TATAA	1067	5	-	Gossypium raimondii
TATA-box	TATA	1068	4	-	Gossypium raimondii
TATA-box	ATTATA	1071	6	+	Gossypium raimondii
TATA-box	TATAA	1072	5	-	Gossypium raimondii
TATA-box	TATA	1073	4	-	Gossypium raimondii
TATA-box	ATATAT	1228	6	-	Gossypium raimondii
TATA-box	TATA	1229	4	-	Gossypium raimondii
TATA-box	ATATAA	1290	6	+	Gossypium raimondii
TATA-box	TATA	1291	4	-	Gossypium raimondii
TATA-box	TATATA	1416	6	-	Gossypium raimondii
TATA-box	ATATAA	1417	6	+	Gossypium raimondii
TATA-box	TATA	1418	4	-	Gossypium raimondii
MBS	CAACTG	826	6	+	Gossypium raimondii
MBS	CAACTG	1198	6	-	Gossypium raimondii
AT~TATA-box	TATATA	359	6	+	Gossypium raimondii
AT~TATA-box	TATATA	623	6	+	Gossypium raimondii
AT~TATA-box	TATATA	980	6	-	Gossypium raimondii
AT~TATA-box	TATATA	1034	6	-	Gossypium raimondii
AT~TATA-box	TATATA	1036	6	-	Gossypium raimondii
AT~TATA-box	TATATA	1416	6	-	Gossypium raimondii
DRE core	GCCGAC	401	6	-	Gossypium raimondii
G-box	TAACACGTAG	1296	9	+	Gossypium raimondii
G-box	TACGTG	1299	6	-	Gossypium raimondii
as-1	TGACG	350	5	-	Gossypium raimondii
ABRE	ACGTG	1299	5	-	Gossypium raimondii
TCT-motif	TCTTAC	1369	6	-	Gossypium raimondii
MYC	CATTTG	552	6	-	Gossypium raimondii
MYC	CAATTG	1044	6	-	Gossypium raimondii
STRE	AGGGG	163	5	+	Gossypium raimondii
STRE	AGGGG	1394	5	+	Gossypium raimondii
TCCC-motif	TCTCCCT	943	7	-	Gossypium raimondii
WRE3	CCACCT	320	6	-	Gossypium raimondii
WRE3	CCACCT	1183	6	+	Gossypium raimondii
CGTCA-motif	CGTCA	350	5	+	Gossypium raimondii
TGACG-motif	TGACG	350	5	-	Gossypium raimondii
O2-site	GATGA(C/T)(A/G)TG(A/G)	533	8	+	Gossypium raimondii
O2-site	GATGA(C/T)(A/G)TG(A/G)	914	8	-	Gossypium raimondii
MYB-like sequence	TAACCA	323	6	-	Gossypium raimondii
TGA-box	TGACGTAA	347	8	-	Gossypium raimondii
MYB	TAACCA	323	6	-	Gossypium raimondii
MYB	CAACCA	1238	6	-	Gossypium raimondii
MYB	CAACAG	1385	6	+	Gossypium raimondii
ARE	AAACCA	877	6	+	Gossypium raimondii
ARE	AAACCA	1150	6	+	Gossypium raimondii
Unnamed__4	CTCC	14	4	-	Gossypium raimondii
Unnamed__4	CTCC	335	4	-	Gossypium raimondii
Unnamed__4	CTCC	811	4	-	Gossypium raimondii
Unnamed__4	CTCC	842	4	+	Gossypium raimondii
Unnamed__4	CTCC	858	4	+	Gossypium raimondii
Unnamed__4	CTCC	889	4	-	Gossypium raimondii
Unnamed__4	CTCC	945	4	-	Gossypium raimondii
Unnamed__4	CTCC	1181	4	+	Gossypium raimondii
Myb-binding site	CAACAG	1385	6	+	Gossypium raimondii
ABRE4	CACGTA	1299	6	+	Gossypium raimondii
as-1	TGACG	1102	5	-	Musa acuminata
as-1	TGACG	1352	5	+	Musa acuminata
as-1	TGACG	1417	5	+	Musa acuminata
Box II	CCACGTGGC	1044	9	+	Musa acuminata
ACE	GACACGTATG	1485	9	-	Musa acuminata
MYB	CAACCA	137	6	+	Musa acuminata
MYB	CAACCA	522	6	-	Musa acuminata
MYB	TAACCA	1446	6	+	Musa acuminata
W box	TTGACC	64	6	-	Musa acuminata
W box	TTGACC	547	6	+	Musa acuminata
W box	TTGACC	888	6	-	Musa acuminata
TCA-element	CCATCTTTTT	614	9	+	Musa acuminata
NON	CAACGGCCACG	1047	10	-	Musa acuminata
Myb	TAACTG	569	6	-	Musa acuminata
Myb	TAACTG	1363	6	+	Musa acuminata
ABRE2	CCACGTGG	1044	8	-	Musa acuminata
	motif_sequence	13	4	-	Musa acuminata
	motif_sequence	378	4	+	Musa acuminata
	motif_sequence	423	4	+	Musa acuminata
	motif_sequence	533	4	+	Musa acuminata
	motif_sequence	604	4	-	Musa acuminata
	motif_sequence	658	4	+	Musa acuminata
	motif_sequence	867	4	-	Musa acuminata
	motif_sequence	900	4	+	Musa acuminata
	motif_sequence	988	4	+	Musa acuminata
	motif_sequence	1241	4	+	Musa acuminata
	motif_sequence	1269	4	-	Musa acuminata
	motif_sequence	1318	4	-	Musa acuminata
	motif_sequence	1368	4	-	Musa acuminata
G-Box	CACGTG	1045	6	-	Musa acuminata
Unnamed__1	GCCACGTGGC	1043	9	-	Musa acuminata
Unnamed__1	CGTGG	1044	5	-	Musa acuminata
Unnamed__1	CGTGG	1047	5	+	Musa acuminata
Unnamed__1	CGTGG	1449	5	-	Musa acuminata
TCA	TCATCTTCAT	376	9	+	Musa acuminata
TCA	TCATCTTCAT	421	9	+	Musa acuminata
TCA	TCATCTTCAT	1345	9	-	Musa acuminata
G-box	GCCACGTGGA	1043	10	-	Musa acuminata
G-box	CACGTG	1045	6	-	Musa acuminata
G-box	CACGAC	1061	6	+	Musa acuminata
AT-rich element	ATAGAAATCAA	17	10	+	Musa acuminata
MYC	CAATTG	67	6	+	Musa acuminata
MYC	CAATTG	436	6	+	Musa acuminata
MYC	CATTTG	926	6	-	Musa acuminata
MYC	CATGTG	1376	6	+	Musa acuminata
MYC	CATGTG	1408	6	-	Musa acuminata
Myc	TCTCTTA	789	7	+	Musa acuminata
Myc	TCTCTTA	860	7	-	Musa acuminata
3-AF1 binding site	TAAGAGAGGAA	860	10	+	Musa acuminata
MYB-like sequence	TAACCA	1446	6	+	Musa acuminata
GATA-motif	AAGGATAAGG	481	9	-	Musa acuminata
CAAT-box	CCAAT	32	5	-	Musa acuminata
CAAT-box	CCAAT	57	5	-	Musa acuminata
CAAT-box	CAAT	67	4	+	Musa acuminata
CAAT-box	CCAAT	69	5	-	Musa acuminata
CAAT-box	CCAAT	76	5	-	Musa acuminata
CAAT-box	CCAAT	140	5	+	Musa acuminata
CAAT-box	CAAT	141	4	+	Musa acuminata
CAAT-box	CAAAT	194	5	+	Musa acuminata
CAAT-box	CCAAT	200	5	-	Musa acuminata
CAAT-box	CAAT	212	4	-	Musa acuminata
CAAT-box	CAAAT	251	5	+	Musa acuminata
CAAT-box	CAAT	254	4	-	Musa acuminata
CAAT-box	CCAAT	352	5	+	Musa acuminata
CAAT-box	CAAT	353	4	+	Musa acuminata
CAAT-box	CAAAT	367	5	-	Musa acuminata
CAAT-box	CAAT	436	4	+	Musa acuminata
CAAT-box	CAAT	438	4	-	Musa acuminata
CAAT-box	CCAAT	442	5	+	Musa acuminata
CAAT-box	CAAT	443	4	+	Musa acuminata
CAAT-box	CAAAT	473	5	-	Musa acuminata
CAAT-box	CAAAT	508	5	+	Musa acuminata
CAAT-box	TGCCAAC	527	7	-	Musa acuminata
CAAT-box	CAAAT	545	5	-	Musa acuminata
CAAT-box	CAAT	691	4	+	Musa acuminata
CAAT-box	CAAT	835	4	+	Musa acuminata
CAAT-box	CAAT	839	4	+	Musa acuminata
CAAT-box	CAAT	843	4	+	Musa acuminata
CAAT-box	CAAT	880	4	+	Musa acuminata
CAAT-box	CAAAT	926	5	+	Musa acuminata
CAAT-box	CAAAT	1105	5	+	Musa acuminata
CAAT-box	CAAAT	1108	5	-	Musa acuminata
CAAT-box	CAAT	1139	4	+	Musa acuminata
CAAT-box	CCAAT	1265	5	-	Musa acuminata
CAAT-box	CAAT	1331	4	+	Musa acuminata
TATA-box	TATA	92	4	+	Musa acuminata
TATA-box	ATATAA	338	6	+	Musa acuminata
TATA-box	TATA	339	4	+	Musa acuminata
TATA-box	TATAA	632	5	-	Musa acuminata
TATA-box	TATA	633	4	+	Musa acuminata
TATA-box	TATA	669	4	+	Musa acuminata
TATA-box	TATAAA	708	6	-	Musa acuminata
TATA-box	TATAA	709	5	-	Musa acuminata
TATA-box	TATA	710	4	+	Musa acuminata
TATA-box	TATA	732	4	+	Musa acuminata
TATA-box	TATAAA	812	6	-	Musa acuminata
TATA-box	TATAA	813	5	-	Musa acuminata
TATA-box	TATA	814	4	-	Musa acuminata
TATA-box	TATTTAAA	816	8	+	Musa acuminata
TGACG-motif	TGACG	1102	5	-	Musa acuminata
TGACG-motif	TGACG	1352	5	+	Musa acuminata
TGACG-motif	TGACG	1417	5	+	Musa acuminata
Unnamed__4	CTCC	171	4	-	Musa acuminata
Unnamed__4	CTCC	229	4	-	Musa acuminata
Unnamed__4	CTCC	312	4	+	Musa acuminata
Unnamed__4	CTCC	380	4	+	Musa acuminata
Unnamed__4	CTCC	485	4	+	Musa acuminata
Unnamed__4	CTCC	566	4	+	Musa acuminata
Unnamed__4	CTCC	624	4	+	Musa acuminata
Unnamed__4	CTCC	867	4	-	Musa acuminata
Unnamed__4	CTCC	902	4	+	Musa acuminata
Unnamed__4	CTCC	968	4	+	Musa acuminata
Unnamed__4	CTCC	990	4	+	Musa acuminata
Unnamed__4	CTCC	1287	4	-	Musa acuminata
Box 4	ATTAAT	850	6	-	Musa acuminata
Box 4	ATTAAT	1126	6	-	Musa acuminata
ATCT-motif	AATCTAATCC	641	9	-	Musa acuminata
CGTCA-motif	CGTCA	1102	5	+	Musa acuminata
CGTCA-motif	CGTCA	1352	5	-	Musa acuminata
CGTCA-motif	CGTCA	1417	5	-	Musa acuminata
ABRE	CACGTG	1045	6	-	Musa acuminata
ABRE	ACGTG	1046	5	+	Musa acuminata
STRE	AGGGG	1358	5	+	Musa acuminata
GC-motif	CCCCCG	1282	6	-	Musa acuminata
RY-element	CATGCATG	428	8	+	Musa acuminata
TCA	TCATCTTCAT	376	9	+	Papaver somniferum
TCA	TCATCTTCAT	421	9	+	Papaver somniferum
TCA	TCATCTTCAT	1345	9	-	Papaver somniferum
CAAT-box	CCAAT	32	5	-	Papaver somniferum
CAAT-box	CCAAT	57	5	-	Papaver somniferum
CAAT-box	CAAT	67	4	+	Papaver somniferum
CAAT-box	CCAAT	69	5	-	Papaver somniferum
CAAT-box	CCAAT	76	5	-	Papaver somniferum
CAAT-box	CCAAT	140	5	+	Papaver somniferum
CAAT-box	CAAT	141	4	+	Papaver somniferum
CAAT-box	CAAAT	194	5	+	Papaver somniferum
CAAT-box	CCAAT	200	5	-	Papaver somniferum
CAAT-box	CAAT	212	4	-	Papaver somniferum
CAAT-box	CAAAT	251	5	+	Papaver somniferum
CAAT-box	CAAT	254	4	-	Papaver somniferum
CAAT-box	CCAAT	352	5	+	Papaver somniferum
CAAT-box	CAAT	353	4	+	Papaver somniferum
CAAT-box	CAAAT	367	5	-	Papaver somniferum
CAAT-box	CAAT	436	4	+	Papaver somniferum
CAAT-box	CAAT	438	4	-	Papaver somniferum
CAAT-box	CCAAT	442	5	+	Papaver somniferum
CAAT-box	CAAT	443	4	+	Papaver somniferum
CAAT-box	CAAAT	473	5	-	Papaver somniferum
CAAT-box	CAAAT	508	5	+	Papaver somniferum
CAAT-box	TGCCAAC	527	7	-	Papaver somniferum
CAAT-box	CAAAT	545	5	-	Papaver somniferum
CAAT-box	CAAT	691	4	+	Papaver somniferum
CAAT-box	CAAT	835	4	+	Papaver somniferum
CAAT-box	CAAT	839	4	+	Papaver somniferum
CAAT-box	CAAT	843	4	+	Papaver somniferum
CAAT-box	CAAT	880	4	+	Papaver somniferum
CAAT-box	CAAAT	926	5	+	Papaver somniferum
CAAT-box	CAAAT	1105	5	+	Papaver somniferum
CAAT-box	CAAAT	1108	5	-	Papaver somniferum
CAAT-box	CAAT	1139	4	+	Papaver somniferum
CAAT-box	CCAAT	1265	5	-	Papaver somniferum
CAAT-box	CAAT	1331	4	+	Papaver somniferum
GATA-motif	AAGGATAAGG	481	9	-	Papaver somniferum
CGTCA-motif	CGTCA	1102	5	+	Papaver somniferum
CGTCA-motif	CGTCA	1352	5	-	Papaver somniferum
CGTCA-motif	CGTCA	1417	5	-	Papaver somniferum
G-box	GCCACGTGGA	1043	10	-	Papaver somniferum
G-box	CACGTG	1045	6	-	Papaver somniferum
G-box	CACGAC	1061	6	+	Papaver somniferum
ABRE2	CCACGTGG	1044	8	-	Papaver somniferum
Box II	CCACGTGGC	1044	9	+	Papaver somniferum
MYB-like sequence	TAACCA	1446	6	+	Papaver somniferum
MYC	CAATTG	67	6	+	Papaver somniferum
MYC	CAATTG	436	6	+	Papaver somniferum
MYC	CATTTG	926	6	-	Papaver somniferum
MYC	CATGTG	1376	6	+	Papaver somniferum
MYC	CATGTG	1408	6	-	Papaver somniferum
RY-element	CATGCATG	428	8	+	Papaver somniferum
3-AF1 binding site	TAAGAGAGGAA	860	10	+	Papaver somniferum
Unnamed__4	CTCC	171	4	-	Papaver somniferum
Unnamed__4	CTCC	229	4	-	Papaver somniferum
Unnamed__4	CTCC	312	4	+	Papaver somniferum
Unnamed__4	CTCC	380	4	+	Papaver somniferum
Unnamed__4	CTCC	485	4	+	Papaver somniferum
Unnamed__4	CTCC	566	4	+	Papaver somniferum
Unnamed__4	CTCC	624	4	+	Papaver somniferum
Unnamed__4	CTCC	867	4	-	Papaver somniferum
Unnamed__4	CTCC	902	4	+	Papaver somniferum
Unnamed__4	CTCC	968	4	+	Papaver somniferum
Unnamed__4	CTCC	990	4	+	Papaver somniferum
Unnamed__4	CTCC	1287	4	-	Papaver somniferum
Myc	TCTCTTA	789	7	+	Papaver somniferum
Myc	TCTCTTA	860	7	-	Papaver somniferum
G-Box	CACGTG	1045	6	-	Papaver somniferum
NON	CAACGGCCACG	1047	10	-	Papaver somniferum
Unnamed__1	GCCACGTGGC	1043	9	-	Papaver somniferum
Unnamed__1	CGTGG	1044	5	-	Papaver somniferum
Unnamed__1	CGTGG	1047	5	+	Papaver somniferum
Unnamed__1	CGTGG	1449	5	-	Papaver somniferum
TCA-element	CCATCTTTTT	614	9	+	Papaver somniferum
TGACG-motif	TGACG	1102	5	-	Papaver somniferum
TGACG-motif	TGACG	1352	5	+	Papaver somniferum
TGACG-motif	TGACG	1417	5	+	Papaver somniferum
MYB	CAACCA	137	6	+	Papaver somniferum
MYB	CAACCA	522	6	-	Papaver somniferum
MYB	TAACCA	1446	6	+	Papaver somniferum
GC-motif	CCCCCG	1282	6	-	Papaver somniferum
STRE	AGGGG	1358	5	+	Papaver somniferum
ATCT-motif	AATCTAATCC	641	9	-	Papaver somniferum
W box	TTGACC	64	6	-	Papaver somniferum
W box	TTGACC	547	6	+	Papaver somniferum
W box	TTGACC	888	6	-	Papaver somniferum
ABRE	CACGTG	1045	6	-	Papaver somniferum
ABRE	ACGTG	1046	5	+	Papaver somniferum
TATA-box	TATA	92	4	+	Papaver somniferum
TATA-box	ATATAA	338	6	+	Papaver somniferum
TATA-box	TATA	339	4	+	Papaver somniferum
TATA-box	TATAA	632	5	-	Papaver somniferum
TATA-box	TATA	633	4	+	Papaver somniferum
TATA-box	TATA	669	4	+	Papaver somniferum
TATA-box	TATAAA	708	6	-	Papaver somniferum
TATA-box	TATAA	709	5	-	Papaver somniferum
TATA-box	TATA	710	4	+	Papaver somniferum
TATA-box	TATA	732	4	+	Papaver somniferum
TATA-box	TATAAA	812	6	-	Papaver somniferum
TATA-box	TATAA	813	5	-	Papaver somniferum
TATA-box	TATA	814	4	-	Papaver somniferum
TATA-box	TATTTAAA	816	8	+	Papaver somniferum
	motif_sequence	13	4	-	Papaver somniferum
	motif_sequence	378	4	+	Papaver somniferum
	motif_sequence	423	4	+	Papaver somniferum
	motif_sequence	533	4	+	Papaver somniferum
	motif_sequence	604	4	-	Papaver somniferum
	motif_sequence	658	4	+	Papaver somniferum
	motif_sequence	867	4	-	Papaver somniferum
	motif_sequence	900	4	+	Papaver somniferum
	motif_sequence	988	4	+	Papaver somniferum
	motif_sequence	1241	4	+	Papaver somniferum
	motif_sequence	1269	4	-	Papaver somniferum
	motif_sequence	1318	4	-	Papaver somniferum
	motif_sequence	1368	4	-	Papaver somniferum
AT-rich element	ATAGAAATCAA	17	10	+	Papaver somniferum
as-1	TGACG	1102	5	-	Papaver somniferum
as-1	TGACG	1352	5	+	Papaver somniferum
as-1	TGACG	1417	5	+	Papaver somniferum
Myb	TAACTG	569	6	-	Papaver somniferum
Myb	TAACTG	1363	6	+	Papaver somniferum
ACE	GACACGTATG	1485	9	-	Papaver somniferum
Box 4	ATTAAT	850	6	-	Papaver somniferum
Box 4	ATTAAT	1126	6	-	Papaver somniferum
AT~TATA-box	TATATA	150	6	+	Zea mays
AT~TATA-box	TATATA	384	6	+	Zea mays
AT~TATA-box	TATATA	768	6	-	Zea mays
AT~TATA-box	TATATA	770	6	-	Zea mays
AT~TATA-box	TATATA	1236	6	-	Zea mays
AT~TATA-box	TATATA	1269	6	-	Zea mays
AT~TATA-box	TATATA	1271	6	-	Zea mays
AT~TATA-box	TATATA	1470	6	-	Zea mays
MYB-like sequence	TAACCA	315	6	-	Zea mays
MYB-like sequence	TAACCA	868	6	+	Zea mays
Unnamed__4	CTCC	195	4	-	Zea mays
Unnamed__4	CTCC	214	4	-	Zea mays
Unnamed__4	CTCC	958	4	-	Zea mays
Unnamed__4	CTCC	1193	4	+	Zea mays
Unnamed__4	CTCC	1211	4	-	Zea mays
ARE	AAACCA	800	6	-	Zea mays
ARE	AAACCA	875	6	-	Zea mays
TCT-motif	TCTTAC	1067	6	+	Zea mays
MYC	CATGTG	70	6	-	Zea mays
MYC	CATGTG	634	6	-	Zea mays
MYC	CAATTG	781	6	-	Zea mays
MYC	CATGTG	1030	6	+	Zea mays
MYC	CATGTG	1375	6	+	Zea mays
CCAAT-box	CAACGG	1003	6	-	Zea mays
RY-element	CATGCATG	1419	8	-	Zea mays
TATA-box	TATA	135	4	+	Zea mays
TATA-box	TATATA	150	6	+	Zea mays
TATA-box	ATATAT	151	6	+	Zea mays
TATA-box	TATA	152	4	+	Zea mays
TATA-box	TATA	205	4	+	Zea mays
TATA-box	ATATAT	383	6	+	Zea mays
TATA-box	TATATA	384	6	+	Zea mays
TATA-box	TATA	386	4	+	Zea mays
TATA-box	TATACA	638	6	-	Zea mays
TATA-box	TATA	640	4	+	Zea mays
TATA-box	TATATA	768	6	-	Zea mays
TATA-box	ATATAT	769	6	-	Zea mays
TATA-box	TATATA	770	6	-	Zea mays
TATA-box	ATATAT	771	6	-	Zea mays
TATA-box	TATA	772	4	-	Zea mays
TATA-box	TACAAAA	805	7	-	Zea mays
TATA-box	TATACA	815	6	-	Zea mays
TATA-box	TATA	817	4	-	Zea mays
TATA-box	TATA	848	4	-	Zea mays
TATA-box	ATTATA	1021	6	+	Zea mays
TATA-box	TATAA	1022	5	-	Zea mays
TATA-box	TATA	1023	4	-	Zea mays
TATA-box	TATAAAT	1036	7	-	Zea mays
TATA-box	TATAAA	1037	6	-	Zea mays
TATA-box	TATAA	1038	5	-	Zea mays
TATA-box	TATA	1039	4	-	Zea mays
TATA-box	ATATAT	1235	6	-	Zea mays
TATA-box	TATATA	1236	6	-	Zea mays
TATA-box	TATA	1238	4	-	Zea mays
TATA-box	TATAAAT	1253	7	-	Zea mays
TATA-box	TATAAA	1254	6	-	Zea mays
TATA-box	TATAA	1255	5	-	Zea mays
TATA-box	TATA	1256	4	-	Zea mays
TATA-box	TATATAA	1268	7	-	Zea mays
TATA-box	TATATA	1269	6	-	Zea mays
TATA-box	ATATAT	1270	6	-	Zea mays
TATA-box	TATATA	1271	6	-	Zea mays
TATA-box	TATA	1273	4	-	Zea mays
TATA-box	ccTATAAAaa	1468	9	+	Zea mays
TATA-box	TATATA	1470	6	-	Zea mays
TATA-box	ATATAA	1471	6	+	Zea mays
TATA-box	TATA	1472	4	-	Zea mays
GC-motif	CCCCCG	1000	6	+	Zea mays
CARE	CAACTCAC	39	8	+	Zea mays
WRE3	CCACCT	438	6	+	Zea mays
WRE3	CCACCT	561	6	+	Zea mays
WRE3	CCACCT	1449	6	+	Zea mays
ERE	ATTTCATA	263	8	-	Zea mays
MYB recognition site	CCGTTG	1003	6	+	Zea mays
Unnamed__1	CGTGG	590	5	-	Zea mays
Unnamed__1	CGTGG	694	5	-	Zea mays
G-Box	CACGTG	591	6	+	Zea mays
G-Box	CACGTT	644	6	-	Zea mays
G-Box	CACGTG	669	6	+	Zea mays
GT1-motif	GGTTAA	316	6	+	Zea mays
GT1-motif	GGTTAA	867	6	-	Zea mays
STRE	AGGGG	1390	5	-	Zea mays
ABRE	CACGTG	591	6	+	Zea mays
ABRE	ACGTG	592	5	+	Zea mays
ABRE	ACGTG	645	5	+	Zea mays
ABRE	CGCACGTGTC	667	9	+	Zea mays
ABRE	CACGTG	669	6	+	Zea mays
ABRE	ACGTG	670	5	+	Zea mays
CAAT-box	CAAAT	63	5	-	Zea mays
CAAT-box	CCAAT	162	5	-	Zea mays
CAAT-box	CCAAT	451	5	+	Zea mays
CAAT-box	CAAT	452	4	+	Zea mays
CAAT-box	CAAAT	461	5	-	Zea mays
CAAT-box	CAAT	655	4	+	Zea mays
CAAT-box	CAAT	781	4	+	Zea mays
CAAT-box	CAAT	783	4	-	Zea mays
CAAT-box	CAAT	831	4	-	Zea mays
[truncated: 1,811 more rows]

## Sheet: 1f
Supplementary Table 1f. List of predicted Acetylation sites in A. AtSWEET11 and B. AtSWEET12 orthologs using PAIL server.
A. SWEET11 Orthologs						B. SWEET12 Orthologs
>ELECO.r07.9BG0716070_Eleusine_coracana:215286						>A4U43_C02F11360_Asparagus_officinalis
Peptide	Position	Score	Threshold			Peptide	Position	Score	Threshold
TPRLPAKEVSDDK	10	1.48	0.2			***MDAKKTKPVV	4	11.24	0.2
KEVSDDKDVKVPE	16	0.88	0.2			**MDAKKTKPVVE	5	5.92	0.2
HVVTVEKLGGLGV	29	0.33	0.2			TNNGTNKENTTGP	55	0.21	0.2
GLGVELKASEVRP	38	0.41	0.2			>BVRB_5g112910_Beta_vulgaris
PTTEVAKAENCVA	55	0.81	0.2			Peptide	Position	Score	Threshold
>SETIT_026691mg_Setaria_italica:215299						*****RKYDIKAK	2	21.66	0.2
Peptide	Position	Score	Threshold			*RKYDIKAKKEKL	6	2.64	0.2
TPRVPAKEVADVK	11	0.85	0.2			KYDIKAKKEKLPE	8	1.15	0.2
KEVADVKATVVDD	17	1.5	0.2			YDIKAKKEKLPEV	9	0.38	0.2
PPTEEAKKEDDEP	61	0.86	0.2			IKAKKEKLPEVAS	11	1.42	0.2
PTEEAKKEDDEPL	62	0.66	0.2			EVASPVKQETVEI	20	0.78	0.2
ELGDASKKGSNTT	77	0.97	0.2			INSSPNKTESEDY	35	0.72	0.2
LGDASKKGSNTT	78	2.15	0.2			VVVTGNKDDDIDD	59	0.94	0.2
>TraesCS6B02G015300_Triticum_aestivum						PPQGPSKCN****	86	8.91	0.2
Peptide	Position	Score	Threshold			>LOC111893962_Lactuca_sativa
TPRPAPKEVDAPL	10	1.18	0.2			Peptide	Position	Score	Threshold
AVQPPTKGNIVSC	45	1.66	0.2			******KNKKPVS	1	22.18	0.2
VSCGSGKTKEISV	55	1.23	0.2			****KNKKPVSDE	3	16.91	0.2
CGSGKTKEISVEK	57	1.37	0.2			***KNKKPVSDEK	4	12.05	0.2
KEISVEKVDMATN	63	0.31	0.2			KPVSDEKVSELEV	10	0.52	0.2
>SECCE1Rv1G0007860_Secale_cereale:215296						VETAEPKISGKKD	25	1.93	0.2
Peptide	Position	Score	Threshold			EPKISGKKDQEII	29	1.16	0.2
TPRPAPKEVDAPI	10	1.02	0.2			PKISGKKDQEIID	30	1.11	0.2
EPLPPMKEGAAKE	56	1.47	0.2			AIPVVTKINENTN	52	0.49	0.2
MKEGAAKENGVAC	61	1	0.2			>HannXRQ_Chr09g0273741_Helianthus_annuus
ACASGEKLDKATH	72	2.27	0.2			Peptide	Position	Score	Threshold
SGEKLDKATHVEQ	75	0.38	0.2			******KNKKPVA	1	22.02	0.2
>SECCE1Rv1G0007890_Secale_cereale:215296						****KNKKPVADE	3	16.92	0.2
Peptide	Position	Score	Threshold			***KNKKPVADEK	4	11.92	0.2
TPRPAPKEVDAPI	10	1.02	0.2			KPVADEKITTSEA	10	1.39	0.2
EPLPPMKEGAAKE	56	1.47	0.2			PEFKDQKIIDVVK	32	0.22	0.2
MKEGAAKENGVAC	61	1	0.2			SHTIEVKA*****	62	11.76	0.2
ACASGEKLDKATH	72	2.27	0.2			>SWEET12(AT5G23660)_Arabidopsis_thaliana
SGEKLDKATHVEQ	75	0.38	0.2			Peptide	Position	Score	Threshold
>HORVU1Hr1G010210_Hordeum_vulgare						******KYCKTPS	1	21.39	0.2
Peptide	Position	Score	Threshold			***KYCKTPSDLV	4	12.55	0.2
TPIPAPKEMDAPE	10	0.61	0.2			PSDLVEKELEAAK	12	0.28	0.2
EPPPPMKEGTAKA	56	1.99	0.2			KELEAAKLPEVSI	18	0.86	0.2
MKEGTAKACATGE	61	0.31	0.2			>A06_VARUNA_g3119.t1_Brassica_juncea
ACATGEKLDKATH	68	2.15	0.2			Peptide	Position	Score	Threshold
TGEKLDKATHVEQ	71	0.26	0.2			******KYCKTPS	1	21.39	0.2
>BVRB_4g076970_Beta_vulgaris:214240						***KYCKTPSDLV	4	12.55	0.2
Peptide	Position	Score	Threshold			PSDLVEKELEAAK	12	0.28	0.2
*KWCNSKIGQDSN	6	1.98	0.2			KELEAAKLPEVSI	18	0.86	0.2
>VIT_07s0104g01340_Vitis_vinifera:215276						VVPTANKCICNDR	48	0.69	0.2
Peptide	Position	Score	Threshold			CICNDRKAETENG	55	0.39	0.2
*****YKNAKKGV	2	21.66	0.2			ENGQGVKNGTHST	65	1.11	0.2
**YKNAKKGVLAE	5	7.28	0.2			>BnaA06g26320_Brassica_napus
*YKNAKKGVLAEF	6	2.66	0.2			Peptide	Position	Score	Threshold
GVLAEFKLQELPN	13	1.25	0.2			******KYCKTPS	1	21.39	0.2
LVFPTLKKAENTD	27	1.1	0.2			***KYCKTPSDLV	4	12.55	0.2
VFPTLKKAENTDT	28	1.06	0.2			PSDLVEKELEAAK	12	0.28	0.2
EGGARDKAVEPSG	53	1.8	0.2			KELEAAKLPEVSI	18	0.86	0.2
>BnaC08g20440D_Brassica_napus:215289						VVPTANKCICNAR	48	0.36	0.2
Peptide	Position	Score	Threshold			CICNARKAETENG	55	1.08	0.2
*****YKYCKTPP	2	20	0.2			ENGQGVKNGTHST	65	1.11	0.2
**YKYCKTPPHLG	5	6.67	0.2			>Bra009700_Brassica_rapa
PPHLGEKEVEAAK	13	1.48	0.2			Peptide	Position	Score	Threshold
KEVEAAKLPEVTL	19	0.75	0.2			******KYCKTPS	1	21.39	0.2
VTLDMLKLGTVSS	29	0.57	0.2			***KYCKTPSDLV	4	12.55	0.2
AVRQANKCTCGND	47	0.56	0.2			PSDLVEKELEAAK	12	0.28	0.2
EDGQNAKNGKQSS	65	1.02	0.2			KELEAAKLPEVSI	18	0.86	0.2
QNAKNGKQSSSA	68	1.88	0.2			VVPTANKCICNDR	48	0.69	0.2
>Bo8g077260_Brassica_oleracea						CICNDRKAETENG	55	0.39	0.2
Peptide	Position	Score	Threshold			ENGQGVKNGTHST	65	1.11	0.2
******KYCKTPP	1	20.69	0.2			>Bo7g097500_Brassica_oleracea
***KYCKTPPHLG	4	11.9	0.2			Peptide	Position	Score	Threshold
PPHLGEKEVEAAK	12	1.48	0.2			******KYCKTPS	1	21.39	0.2
KEVEAAKLPEVTL	18	0.75	0.2			***KYCKTPSDLV	4	12.55	0.2
VTLDMLKLGTVSS	28	0.57	0.2			PSDLVEKELEAAK	12	0.28	0.2
AVRQANKCTCGND	46	0.56	0.2			KELEAAKLPEVSI	18	0.86	0.2
EDGQNAKNGKQSS	64	1.02	0.2			VVPTANKCICNAR	48	0.36	0.2
QNAKNGKQSSSAT	67	1.81	0.2			CICNARKAETENG	55	1.08	0.2
>A01_VARUNA_g2500_Brassica_juncea:215312						ENGQGVKNGTHST	65	1.11	0.2
Peptide	Position	Score	Threshold			>Aco017831.1.path1_Ananas_comosus
*****YKYCKTPP	2	20	0.2			Peptide	Position	Score	Threshold
**YKYCKTPPHLE	5	6.93	0.2			******KNKRPMI	1	21.1	0.2
PPHLEEKEVEAAK	13	0.89	0.2			****KNKRPMIEE	3	16.56	0.2
KEVEAAKLPEVTL	19	0.75	0.2			VHPIDLKPQHACG	38	0.43	0.2
VTLDMLKLGTVSS	29	0.57	0.2			EAGGGRKEYEQAV	54	0.78	0.2
AVRQANKCTCGND	47	0.56	0.2			DGGSGEKDIEALE	73	1.36	0.2
EDGQNAKNGKQSS	65	1.02	0.2			>Csa_1G051720_Cucumis_sativus
QNAKNGKQSSSAT	68	1.81	0.2			Peptide	Position	Score	Threshold
>Bra018039_Brassica_rapa						****YRKYEIAIA	3	16.07	0.2
Peptide	Position	Score	Threshold			AIAKEMKLPEQTT	13	0.4	0.2
*****YKYCKTPP	2	20	0.2			>MELO3C002381.2_Cucumis_melo
**YKYCKTPPHLE	5	6.93	0.2			Peptide	Position	Score	Threshold
PPHLEEKEVEAAK	13	0.89	0.2			****YRKYEIAIA	3	16.07	0.2
KEVEAAKLPEVTL	19	0.75	0.2			AIAKEMKLPEQTK	13	0.52	0.2
VTLDMLKLGTVSS	29	0.57	0.2			MDDIAMKQKQDSS	26	0.3	0.2
AVRQANKCTCGND	47	0.56	0.2			>Csa_1G001290_Cucumis_sativus
EDGENAKNGKQSS	65	1.04	0.2			Peptide	Position	Score	Threshold
ENAKNGKQSSSAT	68	2.08	0.2			****NAKPLPSEE	3	16.21	0.2
>Aco019048.1.path1_Ananas_comosus						PLPSEEKLPQHKA	10	0.86	0.2
Peptide	Position	Score	Threshold			APPPMVKCEA***	83	2.87	0.2
******KDVKPIT	1	21.28	0.2			>OAY30643_Manihot_esculenta
***KDVKPITQEY	4	11	0.2			Peptide	Position	Score	Threshold
EYKLPEKGLGVHP	15	0.42	0.2			******KNFKTAE	1	21.55	0.2
VHPVDSKPSKIEN	25	1.08	0.2			***KNFKTAEEPK	4	11.53	0.2
VDSKPSKIENKDH	28	1.92	0.2			EENIHEKQDMDDP	49	0.43	0.2
PSKIENKDHHIVI	32	0.48	0.2			>30147.t000716_Ricinus_communis
ETQEGNKMSHVEV	61	1.28	0.2			Peptide	Position	Score	Threshold
>Os12g0476200_Oryza_sativa:215296						******KNVKTVV	1	21.22	0.2
Peptide	Position	Score	Threshold			***KNVKTVVEEP	4	11.2	0.2
PVAGEGKEGKGKL	12	1.83	0.2			AHNKEQKMHDNPA	52	1.01	0.2
GEGKEGKGKLAAA	15	2.67	0.2			>ESW09866_Phaseolus_vulgaris
GKEGKGKLAAAEE	17	1.57	0.2			Peptide	Position	Score	Threshold
VVVNVGKLAAATP	32	0.35	0.2			***RNNKTLKNEK	4	11.43	0.2
>Sspon.02G00436801B_Saccharum_spontaneum:215304						RNNKTLKNEKLPE	7	1.73	0.2
Peptide	Position	Score	Threshold			KTLKNEKLPEHKG	10	0.57	0.2
***YMNKTPVAVA	4	10.48	0.2			EKLPEHKGDIDNN	15	1.12	0.2
VAVAEGKDAGGKL	13	1.8	0.2			VVEIGEKKEDQLD	49	0.7	0.2
GKDAGGKLPSAAD	18	2.74	0.2			VEIGEKKEDQLDE	50	0.52	0.2
>Zm00001eb408900_Zea_mays:215301						DEEKPDKTELNNN	61	0.41	0.2
Peptide	Position	Score	Threshold			>XP_004503779_Cicer_arietinum
***YMNKTPVAAA	4	10.78	0.2			Peptide	Position	Score	Threshold
VAAAVGKDAGKLP	13	2.1	0.2			*****NKPINDQK	2	20.43	0.2
VGKDAGKLPSAAD	17	2.41	0.2			EKQVEEKKQEKAE	48	1.92	0.2
>Solyc06g072620.3_Solanum_lycopersicum:493563						KQVEEKKQEKAEP	49	0.27	0.2
Peptide	Position	Score	Threshold			EEKKQEKAEPKEE	52	1.53	0.2
LYVVYKKYKKEDN	8	0.79	0.2			QEKAEPKEEGIQL	56	0.83	0.2
VYKKYKKEDNVIK	11	0.62	0.2			IQLQQQKEG****	66	5.71	0.2
TLIYSEKLNASAA	60	0.68	0.2			>Lus10009782_Linum_usitatissimum
>Smechr0302407_Solanum_melongena:214290						Peptide	Position	Score	Threshold
Peptide	Position	Score	Threshold			****RNKGKTEVL	3	16.33	0.2
******KKEKAIL	1	21.51	0.2			**RNKGKTEVLPA	5	7.03	0.2
*****KKEKAILK	2	21.68	0.2			TRSQPTKDGIVGD	22	0.95	0.2
***KKEKAILKEQ	4	12.23	0.2			VGDAEEKSKNVVI	32	0.87	0.2
KEKAILKEQKLPE	8	1.41	0.2			TKLEEAKGRGNQV	49	1.11	0.2
AILKEQKLPEKHM	11	0.34	0.2			>KJB40042_Gossypium_raimondii
SLISSGKIHVASC	50	0.83	0.2			Peptide	Position	Score	Threshold
PDACADKIENNPN	64	1.13	0.2			*****RKHKTVSE	2	21.86	0.2
>PGSC0003DMT400083992_Solanum_tuberosum:214300						***RKHKTVSEDV	4	12.62	0.2
Peptide	Position	Score	Threshold			>Macma4_03_g20720_Musa_acuminata
*****SKKEKSII	2	21.6	0.2			Peptide	Position	Score	Threshold
****SKKEKSIIK	3	16.72	0.2			****RNKDKAMVE	3	15.88	0.2
**SKKEKSIIKEQ	5	7.45	0.2			**RNKDKAMVEQK	5	6.35	0.2
KEKSIIKEQKLPE	9	0.82	0.2			PEHIASKLGTAEK	19	1.95	0.2
LLVVTDKANVATC	57	0.5	0.2			KLGTAEKVLEIYA	25	0.69	0.2
DTNCGVKAAIKIE	72	1.52	0.2			EEQEEDKQGVAAA	50	1.2	0.2
GVKAAIKIENMPK	76	1.19	0.2			AAAPMEKKMKPAE	60	1.56	0.2
KIENMPKLQT***	82	0.98	0.2			AAPMEKKMKPAEV	61	0.76	0.2
>FvH4_5g08970_Fragaria_vesca:213310						PMEKKMKPAEV**	63	1.26	0.2
Peptide	Position	Score	Threshold			>C5167_006928_Papaver_somniferum
****RNKKTVLVD	3	16.59	0.2			Peptide	Position	Score	Threshold
***RNKKTVLVDE	4	12.5	0.2			*****RKRKQPKT	2	22.09	0.2
TVLPSPKAQVQVK	35	0.94	0.2			***RKRKQPKTVE	4	12.23	0.2
KAQVQVKEEAVSP	41	0.65	0.2			RKRKQPKTVEDEI	7	0.57	0.2
GADLISKQVPALV	88	0.22	0.2			LNVAKLKEILPDV	37	1.23	0.2
>LOC111895356_Lactuca	sativa					EQLAKEKNIRGAV	64	0.66	0.2
Peptide	Position	Score	Threshold			>Zm00001eb133100_Zea_mays
******KNKKPLT	1	21.94	0.2			Peptide	Position	Score	Threshold
****KNKKPLTNE	3	16.6	0.2			****MNKTPLPVA	3	15.79	0.2
***KNKKPLTNEN	4	11.85	0.2			LPVADGKAAGKLP	12	1.69	0.2
ILTLEAKISQKEE	17	0.23	0.2			DGKAAGKLPSAAD	16	3.27	0.2
EAKISQKEEQKIP	21	0.84	0.2			MAAVPTKSCATEA	49	0.5	0.2
QKIPEHKDQKTVD	30	0.4	0.2			>SORBI_3008G094400_Sorghum_bicolor
PEHKDQKTVDILK	33	1.12	0.2			Peptide	Position	Score	Threshold
ILPVVAKSNKIVA	54	1.13	0.2			****MNKTPVAVA	3	15.66	0.2
VVAKSNKIVAVEP	57	0.65	0.2			VAVAEGKDAGVKL	12	1.83	0.2
>Macma4_08_g00610_Musa_acuminata:214284						GKDAGVKLPSAAD	17	2.37	0.2
Peptide	Position	Score	Threshold			>SETIT_022792mg_Setaria_italica
*****YKKKKNVV	2	21.11	0.2			Peptide	Position	Score	Threshold
****YKKKKNVVV	3	16.71	0.2			****MNKTPVVAD	3	15.72	0.2
***YKKKKNVVVE	4	12.16	0.2			PVVADGKEAGKLP	11	1.69	0.2
**YKKKKNVVVEP	5	6.97	0.2			DGKEAGKLPTAAD	15	2.48	0.2
EENDRKKKANEDA	42	1.02	0.2			>ELECO.r07.9AG0687780.1_Eleusine_coracana
ENDRKKKANEDAE	43	1.88	0.2			Peptide	Position	Score	Threshold
EGVDNGKTAAAAA	55	0.99	0.2			TPRLPAKEVADDK	10	1.35	0.2
>A4U43_C04F15140_Asparagus_officinalis:214230						KEVADDKDIKVPE	16	0.76	0.2
Peptide	Position	Score	Threshold			HVVTVEKLGGLGV	29	0.33	0.2
*****YKDVKVLK	2	21.27	0.2			GLGVELKASEVRP	38	0.41	0.2
**YKDVKVLKEEA	5	7.06	0.2			PPTEAAKAENCVA	54	1.39	0.2
KDVKVLKEEAKLX	8	0.88	0.2			>Os11t0508600-01_Oryza_sativa
VLKEEAKLXXXX	12	0.86	0.2			Peptide	Position	Score	Threshold
>LOC120111855_Phoenix_dactylifera:210277						*RNSTPKAVLTKE	6	2.64	0.2
Peptide	Position	Score	Threshold			PKAVLTKEVEAAT	11	0.59	0.2
******KYMVKKV	1	21.47	0.2			HSAAGVKEHVVNI	30	1.28	0.2
**KYMVKKVVVEP	5	6.48	0.2			PPEEDDKAAAATA	70	0.79	0.2
*KYMVKKVVVEPA	6	0.91	0.2			VAGAGEKKVAA**	85	3.43	0.2
EESSDGKEAVKAN	40	1.59	0.2			AGAGEKKVAA***	86	3.47	0.2
DGKEAVKANEETN	44	1.8	0.2			>Prudul26B004276_Prunus_dulcis
ETNGRDKGKPGEE	54	0.97	0.2			Peptide	Position	Score	Threshold
						****RNKKTVLVE	3	16.47	0.2
						***RNKKTVLVED	4	12.11	0.2
						QKLPEHKGDVVKQ	17	0.5	0.2
						>MD14G0130700_Malus_domestica
						Peptide	Position	Score	Threshold
						***RNTKTIVEEK	4	10.54	0.2
						KTIVEEKLPEHKA	10	0.22	0.2
						EKLPEHKADVVKQ	15	0.64	0.2
						>GSCOC_T00012727001_Coffea_canephora
						Peptide	Position	Score	Threshold
						******KNAKKAV	1	22.32	0.2
						***KNAKKAVEQK	4	12.25	0.2
						**KNAKKAVEQKL	5	8.06	0.2
						KKAVEQKLPEIQN	10	0.23	0.2
						ENGMVKKITEPSS	64	0.64	0.2
						>LOC102628890_Citrus_sinensis
						Peptide	Position	Score	Threshold
						ANDQHEKARESCN	57	0.45	0.2
						NQDPLNKC*****	69	9.96	0.2
						>Solyc05g024260.3_Solanum_lycopersicum
						Peptide	Position	Score	Threshold
						***RNAKPAIDLE	4	11.74	0.2
						>Smechr0302406_Solanum_melongena
						Peptide	Position	Score	Threshold
						******KKAKNKT	1	22.37	0.2
						*****KKAKNKTK	2	22.45	0.2
						***KKAKNKTKEV	4	13.16	0.2
						*KKAKNKTKEVKL	6	3.26	0.2
						KAKNKTKEVKLEI	8	1.44	0.2
						VIINEDKII****	73	5.52	0.2
						>PGSC0003DMT400081206_Solanum_tuberosum
						Peptide	Position	Score	Threshold
						******KNAKKVT	1	22.12	0.2
						***KNAKKVTKEV	4	12.63	0.2
						**KNAKKVTKEVR	5	7.84	0.2
						NAKKVTKEVRLEN	8	1.09	0.2
						>VIT_17s0000g00820_Vitis_vinifera
						Peptide	Position	Score	Threshold
						PVTKEPKLPEQVI	11	0.5	0.2
						NGQNARKETEHAE	53	0.82	0.2

## Sheet: 1g
Supplementary Table 1g. List of predicted Phosphorylation sites in A. AtSWEET11 and B. AtSWEET12 orthologs using NetPhos 3.1 server.
A. SWEET11 Orthologs									A. SWEET12 Orthologs
Sequence	#	x	Context	Score	Kinase	Answer			Sequence	#	x	Context	Score	Kinase	Answer
A01_VARUNA_g2500_Bra	6	T	KYCKTPPHL	0.537	p38MAPK	YES			30147.t000716_Ricinu	5	T	KNVKTVVEE	0.773	unsp	YES
A01_VARUNA_g2500_Bra	6	T	KYCKTPPHL	0.536	cdk5	YES			30147.t000716_Ricinu	5	T	KNVKTVVEE	0.549	CKII	YES
A01_VARUNA_g2500_Bra	32	T	LKLGTVSSP	0.749	PKC	YES			30147.t000716_Ricinu	23	S	NVKLSAVIT	0.541	unsp	YES
A01_VARUNA_g2500_Bra	32	T	LKLGTVSSP	0.512	cdc2	YES			30147.t000716_Ricinu	23	S	NVKLSAVIT	0.509	PKA	YES
A01_VARUNA_g2500_Bra	34	S	LGTVSSPET	0.916	unsp	YES			30147.t000716_Ricinu	36	S	QEVCSQSQP	0.606	DNAPK	YES
A01_VARUNA_g2500_Bra	34	S	LGTVSSPET	0.623	PKA	YES			30147.t000716_Ricinu	36	S	QEVCSQSQP	0.571	ATM	YES
A01_VARUNA_g2500_Bra	34	S	LGTVSSPET	0.524	CKII	YES			30147.t000716_Ricinu	36	S	QEVCSQSQP	0.529	cdc2	YES
A01_VARUNA_g2500_Bra	35	S	GTVSSPETI	0.627	unsp	YES			30147.t000716_Ricinu	38	S	VCSQSQPNG	0.626	DNAPK	YES
A01_VARUNA_g2500_Bra	35	S	GTVSSPETI	0.5	p38MAPK	YES			30147.t000716_Ricinu	38	S	VCSQSQPNG	0.581	unsp	YES
A01_VARUNA_g2500_Bra	70	S	NGKQSSSAT	0.968	unsp	YES			30147.t000716_Ricinu	68	S	YQRHSGMDA	0.998	unsp	YES
A01_VARUNA_g2500_Bra	70	S	NGKQSSSAT	0.679	PKA	YES			30147.t000716_Ricinu	73	S	GMDASIADQ	0.873	unsp	YES
A01_VARUNA_g2500_Bra	72	S	KQSSSATAT	0.892	unsp	YES			A06_VARUNA_g3119.t1_	2	Y	#NAME?	0.751	unsp	YES
A01_VARUNA_g2500_Bra	76	T	SATAT----	0.619	PKC	YES			A06_VARUNA_g3119.t1_	5	T	KYCKTPSDL	0.74	unsp	YES
A4U43_C04F15140_Aspa	1	Y	#NAME?	0.924	unsp	YES			A06_VARUNA_g3119.t1_	7	S	CKTPSDLVE	0.512	CKII	YES
Aco019048.1.path1_An	7	T	VKPITQEYK	0.512	ATM	YES			A06_VARUNA_g3119.t1_	23	S	LPEVSIDML	0.5	PKA	YES
Aco019048.1.path1_An	27	S	DSKPSKIEN	0.994	unsp	YES			A06_VARUNA_g3119.t1_	31	T	LKLGTLASP	0.675	PKC	YES
Aco019048.1.path1_An	27	S	DSKPSKIEN	0.708	PKC	YES			A06_VARUNA_g3119.t1_	34	S	GTLASPEPA	0.921	unsp	YES
Aco019048.1.path1_An	27	S	DSKPSKIEN	0.525	PKG	YES			A06_VARUNA_g3119.t1_	34	S	GTLASPEPA	0.532	p38MAPK	YES
Aco019048.1.path1_An	56	T	NRKETQEGN	0.719	unsp	YES			A06_VARUNA_g3119.t1_	41	T	PAEITVVPT	0.936	unsp	YES
Aco019048.1.path1_An	56	T	NRKETQEGN	0.514	DNAPK	YES			A06_VARUNA_g3119.t1_	70	S	NGTHSTAAC	0.556	PKC	YES
Aco019048.1.path1_An	63	S	GNKMSHVEV	0.529	CKII	YES			A4U43_C02F11360_Aspa	6	T	DAKKTKPVV	0.703	PKC	YES
BVRB_4g076970_Beta_v	11	S	IGQDSNHDE	0.991	unsp	YES			A4U43_C02F11360_Aspa	6	T	DAKKTKPVV	0.6	unsp	YES
BVRB_4g076970_Beta_v	11	S	IGQDSNHDE	0.538	CKII	YES			A4U43_C02F11360_Aspa	42	Y	EGGDYNKEC	0.597	unsp	YES
BVRB_4g076970_Beta_v	16	T	NHDETSKES	0.973	unsp	YES			A4U43_C02F11360_Aspa	42	Y	EGGDYNKEC	0.535	EGFR	YES
BVRB_4g076970_Beta_v	16	T	NHDETSKES	0.62	CKII	YES			A4U43_C02F11360_Aspa	42	Y	EGGDYNKEC	0.529	INSR	YES
BVRB_4g076970_Beta_v	17	S	HDETSKESN	0.956	unsp	YES			A4U43_C02F11360_Aspa	53	T	TNNGTNKEN	0.704	PKC	YES
BVRB_4g076970_Beta_v	17	S	HDETSKESN	0.569	CKI	YES			A4U43_C02F11360_Aspa	58	T	NKENTTGPH	0.513	unsp	YES
BVRB_4g076970_Beta_v	17	S	HDETSKESN	0.536	PKC	YES			A4U43_C02F11360_Aspa	59	T	KENTTGPHE	0.575	CKII	YES
BVRB_4g076970_Beta_v	20	S	TSKESNHDD	0.994	unsp	YES			Aco017831.1.path1_An	23	S	IVKLSVTAE	0.887	unsp	YES
BVRB_4g076970_Beta_v	20	S	TSKESNHDD	0.528	CKII	YES			Aco017831.1.path1_An	23	S	IVKLSVTAE	0.635	PKA	YES
BVRB_4g076970_Beta_v	26	S	HDDTSQ---	0.629	ATM	YES			Aco017831.1.path1_An	23	S	IVKLSVTAE	0.593	PKC	YES
BVRB_4g076970_Beta_v	26	S	HDDTSQ---	0.625	DNAPK	YES			Aco017831.1.path1_An	30	S	AERGSEVHP	0.977	unsp	YES
BnaC08g20440D_Brassi	6	T	KYCKTPPHL	0.603	cdk5	YES			Aco017831.1.path1_An	30	S	AERGSEVHP	0.535	cdc2	YES
BnaC08g20440D_Brassi	6	T	KYCKTPPHL	0.536	p38MAPK	YES			Aco017831.1.path1_An	63	S	AVDDSSSGD	0.507	cdc2	YES
BnaC08g20440D_Brassi	32	T	LKLGTVSSP	0.749	PKC	YES			Aco017831.1.path1_An	64	S	VDDSSSGDG	0.995	unsp	YES
BnaC08g20440D_Brassi	32	T	LKLGTVSSP	0.512	cdc2	YES			Aco017831.1.path1_An	65	S	DDSSSGDGG	0.777	unsp	YES
BnaC08g20440D_Brassi	34	S	LGTVSSPET	0.916	unsp	YES			Aco017831.1.path1_An	65	S	DDSSSGDGG	0.507	CKI	YES
BnaC08g20440D_Brassi	34	S	LGTVSSPET	0.623	PKA	YES			Aco017831.1.path1_An	70	S	GDGGSGEKD	0.883	unsp	YES
BnaC08g20440D_Brassi	34	S	LGTVSSPET	0.524	CKII	YES			Aco017831.1.path1_An	70	S	GDGGSGEKD	0.511	CKII	YES
BnaC08g20440D_Brassi	35	S	GTVSSPETI	0.627	unsp	YES			Aco017831.1.path1_An	70	S	GDGGSGEKD	0.503	CKI	YES
BnaC08g20440D_Brassi	35	S	GTVSSPETI	0.5	p38MAPK	YES			BVRB_5g112910_Beta_v	3	Y	#NAME?	0.628	unsp	YES
BnaC08g20440D_Brassi	70	S	NGKQSSSA-	0.647	unsp	YES			BVRB_5g112910_Beta_v	17	S	PEVASPVKQ	0.73	unsp	YES
BnaC08g20440D_Brassi	70	S	NGKQSSSA-	0.622	PKA	YES			BVRB_5g112910_Beta_v	17	S	PEVASPVKQ	0.539	cdk5	YES
BnaC08g20440D_Brassi	70	S	NGKQSSSA-	0.522	PKC	YES			BVRB_5g112910_Beta_v	32	S	TINSSPNKT	0.968	unsp	YES
Bo8g077260_Brassica_	2	Y	#NAME?	0.751	unsp	YES			BVRB_5g112910_Beta_v	36	T	SPNKTESED	0.673	unsp	YES
Bo8g077260_Brassica_	5	T	KYCKTPPHL	0.594	cdk5	YES			BVRB_5g112910_Beta_v	36	T	SPNKTESED	0.64	CKII	YES
Bo8g077260_Brassica_	5	T	KYCKTPPHL	0.539	p38MAPK	YES			BVRB_5g112910_Beta_v	38	S	NKTESEDYI	0.713	unsp	YES
Bo8g077260_Brassica_	31	T	LKLGTVSSP	0.749	PKC	YES			BVRB_5g112910_Beta_v	38	S	NKTESEDYI	0.514	CKII	YES
Bo8g077260_Brassica_	31	T	LKLGTVSSP	0.512	cdc2	YES			BVRB_5g112910_Beta_v	41	Y	ESEDYIPPH	0.976	unsp	YES
Bo8g077260_Brassica_	33	S	LGTVSSPET	0.916	unsp	YES			BVRB_5g112910_Beta_v	41	Y	ESEDYIPPH	0.553	EGFR	YES
Bo8g077260_Brassica_	33	S	LGTVSSPET	0.623	PKA	YES			BVRB_5g112910_Beta_v	48	T	PHEKTPEIE	0.897	unsp	YES
Bo8g077260_Brassica_	33	S	LGTVSSPET	0.524	CKII	YES			BVRB_5g112910_Beta_v	48	T	PHEKTPEIE	0.519	cdk5	YES
Bo8g077260_Brassica_	34	S	GTVSSPETI	0.627	unsp	YES			BVRB_5g112910_Beta_v	56	T	EVVVTGNKD	0.53	CKII	YES
Bo8g077260_Brassica_	34	S	GTVSSPETI	0.5	p38MAPK	YES			BVRB_5g112910_Beta_v	78	Y	QEYLYGPPQ	0.508	SRC	YES
Bo8g077260_Brassica_	69	S	NGKQSSSAT	0.968	unsp	YES			BVRB_5g112910_Beta_v	85	S	PQGPSKCN-	0.577	PKA	YES
Bo8g077260_Brassica_	69	S	NGKQSSSAT	0.679	PKA	YES			BnaA06g26320_Brassic	2	Y	#NAME?	0.751	unsp	YES
Bo8g077260_Brassica_	71	S	KQSSSATAT	0.892	unsp	YES			BnaA06g26320_Brassic	5	T	KYCKTPSDL	0.74	unsp	YES
Bo8g077260_Brassica_	75	T	SATAT----	0.619	PKC	YES			BnaA06g26320_Brassic	7	S	CKTPSDLVE	0.512	CKII	YES
Bra018039_Brassica_r	6	T	KYCKTPPHL	0.537	p38MAPK	YES			BnaA06g26320_Brassic	23	S	LPEVSIDML	0.5	PKA	YES
Bra018039_Brassica_r	6	T	KYCKTPPHL	0.536	cdk5	YES			BnaA06g26320_Brassic	31	T	LKLGTLASP	0.675	PKC	YES
Bra018039_Brassica_r	32	T	LKLGTVSSP	0.749	PKC	YES			BnaA06g26320_Brassic	34	S	GTLASPEPA	0.921	unsp	YES
Bra018039_Brassica_r	32	T	LKLGTVSSP	0.512	cdc2	YES			BnaA06g26320_Brassic	34	S	GTLASPEPA	0.532	p38MAPK	YES
Bra018039_Brassica_r	34	S	LGTVSSPET	0.916	unsp	YES			BnaA06g26320_Brassic	41	T	PAEITVVPT	0.936	unsp	YES
Bra018039_Brassica_r	34	S	LGTVSSPET	0.623	PKA	YES			BnaA06g26320_Brassic	70	S	NGTHSTAAC	0.556	PKC	YES
Bra018039_Brassica_r	34	S	LGTVSSPET	0.524	CKII	YES			Bo7g097500_Brassica_	2	Y	#NAME?	0.751	unsp	YES
Bra018039_Brassica_r	35	S	GTVSSPETI	0.627	unsp	YES			Bo7g097500_Brassica_	5	T	KYCKTPSDL	0.74	unsp	YES
Bra018039_Brassica_r	35	S	GTVSSPETI	0.5	p38MAPK	YES			Bo7g097500_Brassica_	7	S	CKTPSDLVE	0.512	CKII	YES
Bra018039_Brassica_r	70	S	NGKQSSSAT	0.968	unsp	YES			Bo7g097500_Brassica_	23	S	LPEVSIDML	0.5	PKA	YES
Bra018039_Brassica_r	70	S	NGKQSSSAT	0.683	PKA	YES			Bo7g097500_Brassica_	31	T	LKLGTLASP	0.675	PKC	YES
Bra018039_Brassica_r	72	S	KQSSSATAT	0.892	unsp	YES			Bo7g097500_Brassica_	34	S	GTLASPEPA	0.921	unsp	YES
Bra018039_Brassica_r	76	T	SATAT----	0.619	PKC	YES			Bo7g097500_Brassica_	34	S	GTLASPEPA	0.532	p38MAPK	YES
ELECO.r07.9BG0716070	4	T	#NAME?	0.97	unsp	YES			Bo7g097500_Brassica_	41	T	PAEITVVPT	0.936	unsp	YES
ELECO.r07.9BG0716070	4	T	#NAME?	0.607	p38MAPK	YES			Bo7g097500_Brassica_	70	S	NGTHSTAAC	0.556	PKC	YES
ELECO.r07.9BG0716070	13	S	AKEVSDDKD	0.55	unsp	YES			Bra009700_Brassica_r	2	Y	#NAME?	0.751	unsp	YES
ELECO.r07.9BG0716070	13	S	AKEVSDDKD	0.547	CKII	YES			Bra009700_Brassica_r	5	T	KYCKTPSDL	0.74	unsp	YES
ELECO.r07.9BG0716070	40	S	ELKASEVRP	0.697	unsp	YES			Bra009700_Brassica_r	7	S	CKTPSDLVE	0.512	CKII	YES
ELECO.r07.9BG0716070	40	S	ELKASEVRP	0.593	cdc2	YES			Bra009700_Brassica_r	23	S	LPEVSIDML	0.5	PKA	YES
ELECO.r07.9BG0716070	47	S	RPVDSPPTT	0.898	unsp	YES			Bra009700_Brassica_r	31	T	LKLGTLASP	0.675	PKC	YES
ELECO.r07.9BG0716070	47	S	RPVDSPPTT	0.538	cdk5	YES			Bra009700_Brassica_r	34	S	GTLASPEPA	0.921	unsp	YES
ELECO.r07.9BG0716070	47	S	RPVDSPPTT	0.509	GSK3	YES			Bra009700_Brassica_r	34	S	GTLASPEPA	0.532	p38MAPK	YES
ELECO.r07.9BG0716070	50	T	DSPPTTEVA	0.608	unsp	YES			Bra009700_Brassica_r	41	T	PAEITVVPT	0.936	unsp	YES
ELECO.r07.9BG0716070	51	T	SPPTTEVAK	0.759	unsp	YES			Bra009700_Brassica_r	70	S	NGTHSTAAC	0.556	PKC	YES
ELECO.r07.9BG0716070	51	T	SPPTTEVAK	0.514	CKII	YES			C5167_006928_Papaver	21	T	VEISTVNAS	0.617	PKC	YES
ELECO.r07.9BG0716070	69	S	VERESN---	0.892	unsp	YES			Csa_1G001290_Cucumis	7	S	KPLPSEEKL	0.976	unsp	YES
ELECO.r07.9BG0716070	69	S	VERESN---	0.592	PKA	YES			Csa_1G001290_Cucumis	7	S	KPLPSEEKL	0.532	RSK	YES
FvH4_5g08970_Fragari	18	T	PEHKTADDF	0.849	unsp	YES			Csa_1G001290_Cucumis	20	T	ADIETQIVI	0.564	DNAPK	YES
FvH4_5g08970_Fragari	29	T	QINITVLPS	0.619	PKC	YES			Csa_1G001290_Cucumis	25	T	QIVITATPT	0.509	PKG	YES
FvH4_5g08970_Fragari	33	S	TVLPSPKAQ	0.996	unsp	YES			Csa_1G001290_Cucumis	27	T	VITATPTNP	0.568	p38MAPK	YES
FvH4_5g08970_Fragari	46	S	EEAVSPARA	0.996	unsp	YES			Csa_1G001290_Cucumis	62	S	NHAPSVCNN	0.957	unsp	YES
FvH4_5g08970_Fragari	46	S	EEAVSPARA	0.515	GSK3	YES			Csa_1G001290_Cucumis	70	Y	NNDKYCMDN	0.962	unsp	YES
FvH4_5g08970_Fragari	46	S	EEAVSPARA	0.502	p38MAPK	YES			Csa_1G051720_Cucumis	18	T	LPEQTTVDI	0.883	unsp	YES
FvH4_5g08970_Fragari	52	S	ARADSSDES	0.997	unsp	YES			Csa_1G051720_Cucumis	19	T	PEQTTVDIV	0.759	unsp	YES
FvH4_5g08970_Fragari	52	S	ARADSSDES	0.587	PKG	YES			Csa_1G051720_Cucumis	30	S	QKQDSSVEA	0.996	unsp	YES
FvH4_5g08970_Fragari	52	S	ARADSSDES	0.559	CKII	YES			Csa_1G051720_Cucumis	30	S	QKQDSSVEA	0.554	CKII	YES
FvH4_5g08970_Fragari	52	S	ARADSSDES	0.5	RSK	YES			Csa_1G051720_Cucumis	31	S	KQDSSVEAI	0.983	unsp	YES
FvH4_5g08970_Fragari	53	S	RADSSDESS	0.994	unsp	YES			Csa_1G051720_Cucumis	41	T	VIIKTNIEE	0.665	CKII	YES
FvH4_5g08970_Fragari	56	S	SSDESSDDH	0.997	unsp	YES			Csa_1G051720_Cucumis	64	T	HNHKTLEVS	0.516	PKC	YES
FvH4_5g08970_Fragari	56	S	SSDESSDDH	0.662	CKII	YES			ELECO.r07.9AG0687780	4	T	#NAME?	0.97	unsp	YES
FvH4_5g08970_Fragari	57	S	SDESSDDHE	0.71	CKII	YES			ELECO.r07.9AG0687780	4	T	#NAME?	0.607	p38MAPK	YES
FvH4_5g08970_Fragari	57	S	SDESSDDHE	0.579	unsp	YES			ELECO.r07.9AG0687780	40	S	ELKASEVRP	0.697	unsp	YES
HORVU1Hr1G010210_Hor	4	T	#NAME?	0.869	unsp	YES			ELECO.r07.9AG0687780	40	S	ELKASEVRP	0.593	cdc2	YES
HORVU1Hr1G010210_Hor	4	T	#NAME?	0.539	p38MAPK	YES			ELECO.r07.9AG0687780	47	S	RPVDSPPTE	0.585	cdk5	YES
HORVU1Hr1G010210_Hor	17	S	DAPESEDGA	0.959	unsp	YES			ELECO.r07.9AG0687780	47	S	RPVDSPPTE	0.503	GSK3	YES
HORVU1Hr1G010210_Hor	17	S	DAPESEDGA	0.612	CKII	YES			ELECO.r07.9AG0687780	68	S	VERGSNAV-	0.737	PKA	YES
HORVU1Hr1G010210_Hor	17	S	DAPESEDGA	0.593	CKI	YES			ESW09866_Phaseolus_v	5	T	RNNKTLKNE	0.788	PKC	YES
HORVU1Hr1G010210_Hor	59	T	MKEGTAKAC	0.549	unsp	YES			ESW09866_Phaseolus_v	27	T	NVAPTVSAE	0.547	PKC	YES
LOC111895356_Lactuca	19	S	EAKISQKEE	0.988	unsp	YES			ESW09866_Phaseolus_v	29	S	APTVSAENQ	0.903	unsp	YES
LOC111895356_Lactuca	19	S	EAKISQKEE	0.541	CKII	YES			ESW09866_Phaseolus_v	74	T	NNKKTEEES	0.633	CKII	YES
LOC111895356_Lactuca	68	Y	QAPLYVPHH	0.691	unsp	YES			ESW09866_Phaseolus_v	78	S	TEEESSEV-	0.911	unsp	YES
LOC111895356_Lactuca	73	T	VPHHTIEVA	0.53	unsp	YES			ESW09866_Phaseolus_v	78	S	TEEESSEV-	0.589	CKII	YES
LOC120111855_Phoenix	2	Y	#NAME?	0.641	unsp	YES			ESW09866_Phaseolus_v	79	S	EEESSEV--	0.735	unsp	YES
LOC120111855_Phoenix	36	S	PAEESSDGK	0.542	CKII	YES			ESW09866_Phaseolus_v	79	S	EEESSEV--	0.612	CKII	YES
LOC120111855_Phoenix	37	S	AEESSDGKE	0.551	CKII	YES			GSCOC_T00012727001_C	40	S	VVKLSALVR	0.534	PKA	YES
LOC120111855_Phoenix	49	T	ANEETNGRD	0.52	CKI	YES			GSCOC_T00012727001_C	49	S	PEIVSVISA	0.661	PKC	YES
LOC120111855_Phoenix	66	S	GLEIS----	0.513	cdc2	YES			GSCOC_T00012727001_C	70	S	TEPSS----	0.674	unsp	YES
Macma4_08_g00610_Mus	12	T	VVEPTVPEH	0.505	CKII	YES			HannXRQ_Chr09g027374	12	T	DEKITTSEA	0.757	unsp	YES
Macma4_08_g00610_Mus	26	T	ELITTPASE	0.777	unsp	YES			HannXRQ_Chr09g027374	12	T	DEKITTSEA	0.566	CKII	YES
Macma4_08_g00610_Mus	26	T	ELITTPASE	0.53	p38MAPK	YES			HannXRQ_Chr09g027374	12	T	DEKITTSEA	0.514	cdc2	YES
Macma4_08_g00610_Mus	34	S	ELQVSIEEN	0.997	unsp	YES			HannXRQ_Chr09g027374	13	T	EKITTSEAK	0.594	unsp	YES
Macma4_08_g00610_Mus	34	S	ELQVSIEEN	0.59	CKII	YES			HannXRQ_Chr09g027374	14	S	KITTSEAKN	0.731	PKC	YES
Os12g0476200_Oryza_s	1	Y	#NAME?	0.801	unsp	YES			HannXRQ_Chr09g027374	19	S	EAKNSEMGQ	0.951	unsp	YES
Os12g0476200_Oryza_s	1	Y	#NAME?	0.512	EGFR	YES			HannXRQ_Chr09g027374	19	S	EAKNSEMGQ	0.514	CKI	YES
Os12g0476200_Oryza_s	5	T	YMNATPVAG	0.547	unsp	YES			HannXRQ_Chr09g027374	45	S	TLMHSDIPK	0.506	CKII	YES
Os12g0476200_Oryza_s	5	T	YMNATPVAG	0.519	p38MAPK	YES			KJB40042_Gossypium_r	5	T	RKHKTVSED	0.871	unsp	YES
Os12g0476200_Oryza_s	37	T	LAAATPDRS	0.878	unsp	YES			KJB40042_Gossypium_r	7	S	HKTVSEDVK	0.711	PKC	YES
Os12g0476200_Oryza_s	37	T	LAAATPDRS	0.537	p38MAPK	YES			KJB40042_Gossypium_r	26	T	VSTVTDSDD	0.539	CKII	YES
Os12g0476200_Oryza_s	42	T	PDRSTGAVH	0.726	PKC	YES			KJB40042_Gossypium_r	36	T	RVPETVSSS	0.615	PKC	YES
PGSC0003DMT400083992	1	S	#NAME?	0.884	PKC	YES			KJB40042_Gossypium_r	38	S	PETVSSSEP	0.934	unsp	YES
PGSC0003DMT400083992	6	S	KKEKSIIKE	0.94	unsp	YES			KJB40042_Gossypium_r	39	S	ETVSSSEPP	0.834	unsp	YES
PGSC0003DMT400083992	38	T	LPELTQEQI	0.577	DNAPK	YES			KJB40042_Gossypium_r	40	S	TVSSSEPPQ	0.793	unsp	YES
PGSC0003DMT400083992	38	T	LPELTQEQI	0.502	ATM	YES			KJB40042_Gossypium_r	54	T	MIGMTCKSQ	0.814	PKC	YES
PGSC0003DMT400083992	55	T	LLVVTDKAN	0.501	PKC	YES			KJB40042_Gossypium_r	57	S	MTCKSQNYQ	0.567	DNAPK	YES
PGSC0003DMT400083992	85	T	PKLQT----	0.72	PKC	YES			KJB40042_Gossypium_r	60	Y	KSQNYQRDQ	0.502	EGFR	YES
SECCE1Rv1G0007860_Se	4	T	#NAME?	0.99	unsp	YES			KJB40042_Gossypium_r	71	S	KIMDSPNPN	0.884	unsp	YES
SECCE1Rv1G0007860_Se	4	T	#NAME?	0.598	p38MAPK	YES			LOC102628890_Citrus_	18	T	VPEHTVDVV	0.787	unsp	YES
SECCE1Rv1G0007860_Se	4	T	#NAME?	0.5	cdk5	YES			LOC102628890_Citrus_	25	S	VVKLSTNNM	0.679	PKA	YES
SECCE1Rv1G0007860_Se	17	S	DAPISDDGA	0.59	CKII	YES			LOC102628890_Citrus_	30	T	TNNMTASEE	0.582	CKII	YES
SECCE1Rv1G0007860_Se	45	T	IELNTHYPV	0.644	unsp	YES			LOC102628890_Citrus_	61	S	KARESCNQD	0.95	unsp	YES
SECCE1Rv1G0007860_Se	69	S	VACASGEKL	0.884	unsp	YES			LOC102628890_Citrus_	61	S	KARESCNQD	0.615	PKA	YES
SECCE1Rv1G0007890_Se	4	T	#NAME?	0.99	unsp	YES			LOC111893962_Lactuca	7	S	KKPVSDEKV	0.97	unsp	YES
SECCE1Rv1G0007890_Se	4	T	#NAME?	0.598	p38MAPK	YES			LOC111893962_Lactuca	12	S	DEKVSELEV	0.97	unsp	YES
SECCE1Rv1G0007890_Se	4	T	#NAME?	0.5	cdk5	YES			LOC111893962_Lactuca	12	S	DEKVSELEV	0.626	CKII	YES
SECCE1Rv1G0007890_Se	17	S	DAPISDDGA	0.59	CKII	YES			LOC111893962_Lactuca	18	S	LEVKSVETA	0.98	unsp	YES
SECCE1Rv1G0007890_Se	45	T	IELNTHYPV	0.644	unsp	YES			LOC111893962_Lactuca	18	S	LEVKSVETA	0.513	CKII	YES
SECCE1Rv1G0007890_Se	69	S	VACASGEKL	0.884	unsp	YES			LOC111893962_Lactuca	27	S	EPKISGKKD	0.955	unsp	YES
SETIT_026691mg_Setar	1	Y	#NAME?	0.507	EGFR	YES			LOC111893962_Lactuca	27	S	EPKISGKKD	0.67	PKC	YES
SETIT_026691mg_Setar	5	T	YRNATPRVP	0.992	unsp	YES			LOC111893962_Lactuca	41	S	VAKLSALIS	0.509	PKG	YES
SETIT_026691mg_Setar	5	T	YRNATPRVP	0.593	p38MAPK	YES			LOC111893962_Lactuca	57	T	INENTNDVD	0.543	CKII	YES
SETIT_026691mg_Setar	5	T	YRNATPRVP	0.513	cdk5	YES			Lus10009782_Linum_us	15	S	AADNSTRSQ	0.948	unsp	YES
SETIT_026691mg_Setar	19	T	DVKATVVDD	0.607	unsp	YES			Lus10009782_Linum_us	18	S	NSTRSQPTK	0.717	unsp	YES
SETIT_026691mg_Setar	19	T	DVKATVVDD	0.507	PKC	YES			Lus10009782_Linum_us	18	S	NSTRSQPTK	0.637	DNAPK	YES
SETIT_026691mg_Setar	24	T	VVDDTFKVP	0.796	unsp	YES			Lus10009782_Linum_us	18	S	NSTRSQPTK	0.588	ATM	YES
SETIT_026691mg_Setar	24	T	VVDDTFKVP	0.712	PKC	YES			Lus10009782_Linum_us	43	T	AVTITKLEE	0.595	CKII	YES
SETIT_026691mg_Setar	54	S	HPVESPPTE	0.578	cdk5	YES			Lus10009782_Linum_us	60	T	GGDETLVDE	0.848	unsp	YES
SETIT_026691mg_Setar	54	S	HPVESPPTE	0.507	CKII	YES			Lus10009782_Linum_us	60	T	GGDETLVDE	0.515	CKII	YES
SETIT_026691mg_Setar	54	S	HPVESPPTE	0.506	GSK3	YES			Lus10009782_Linum_us	72	S	EERASDLNV	0.927	unsp	YES
SETIT_026691mg_Setar	76	S	LGDASKKGS	0.898	unsp	YES			Lus10009782_Linum_us	72	S	EERASDLNV	0.795	PKA	YES
SETIT_026691mg_Setar	76	S	LGDASKKGS	0.558	PKC	YES			MD14G0130700_Malus_d	3	T	#NAME?	0.704	unsp	YES
SETIT_026691mg_Setar	80	S	SKKGSNTT-	0.614	PKA	YES			MD14G0130700_Malus_d	3	T	#NAME?	0.605	PKA	YES
Smechr0302407_Solanu	20	S	HMIISIDEK	0.621	CKII	YES			MD14G0130700_Malus_d	3	T	#NAME?	0.515	CKI	YES
Smechr0302407_Solanu	44	S	VKLASLISS	0.752	PKC	YES			MD14G0130700_Malus_d	5	T	RNTKTIVEE	0.904	unsp	YES
Smechr0302407_Solanu	44	S	VKLASLISS	0.583	unsp	YES			MD14G0130700_Malus_d	27	T	KILTTTPEV	0.547	CKII	YES
Smechr0302407_Solanu	48	S	SLISSGKIH	0.809	PKC	YES			MD14G0130700_Malus_d	28	T	ILTTTPEVE	0.929	unsp	YES
Smechr0302407_Solanu	48	S	SLISSGKIH	0.73	unsp	YES			MD14G0130700_Malus_d	45	S	SDTNSTDAH	0.836	unsp	YES
Solyc06g072620.3_Sol	22	S	EQKLSELLQ	0.57	PKA	YES			MD14G0130700_Malus_d	45	S	SDTNSTDAH	0.726	PKC	YES
Solyc06g072620.3_Sol	42	T	LPQLTQEQI	0.593	ATM	YES			MD14G0130700_Malus_d	45	S	SDTNSTDAH	0.5	CKII	YES
Solyc06g072620.3_Sol	42	T	LPQLTQEQI	0.55	DNAPK	YES			MD14G0130700_Malus_d	52	S	AHQNSERGT	0.992	unsp	YES
Solyc06g072620.3_Sol	54	T	WKLGTLIYS	0.752	PKC	YES			MD14G0130700_Malus_d	52	S	AHQNSERGT	0.569	CKI	YES
Solyc06g072620.3_Sol	64	S	KLNASAADV	0.887	unsp	YES			MD14G0130700_Malus_d	59	Y	GTDQYVHAQ	0.849	unsp	YES
Sspon.02G00436801B_S	1	Y	#NAME?	0.827	unsp	YES			MD14G0130700_Malus_d	59	Y	GTDQYVHAQ	0.547	INSR	YES
Sspon.02G00436801B_S	5	T	YMNKTPVAV	0.811	unsp	YES			MD14G0130700_Malus_d	64	T	VHAQTCRNE	0.944	unsp	YES
Sspon.02G00436801B_S	21	S	GKLPSAADE	0.852	unsp	YES			MD14G0130700_Malus_d	64	T	VHAQTCRNE	0.739	PKC	YES
Sspon.02G00436801B_S	35	S	IAKLSPALP	0.618	p38MAPK	YES			MELO3C002381.2_Cucum	18	T	LPEQTKMDD	0.964	unsp	YES
Sspon.02G00436801B_S	43	S	PERSSGVHQ	0.889	unsp	YES			MELO3C002381.2_Cucum	31	S	QKQDSSVEA	0.996	unsp	YES
Sspon.02G00436801B_S	43	S	PERSSGVHQ	0.544	PKA	YES			MELO3C002381.2_Cucum	31	S	QKQDSSVEA	0.554	CKII	YES
Sspon.02G00436801B_S	49	T	VHQATQMAV	0.5	DNAPK	YES			MELO3C002381.2_Cucum	32	S	KQDSSVEAI	0.983	unsp	YES
Sspon.02G00436801B_S	85	S	VSRQSPAVH	0.991	unsp	YES			MELO3C002381.2_Cucum	41	T	EVIITTNIE	0.584	CKII	YES
Sspon.02G00436801B_S	85	S	VSRQSPAVH	0.617	p38MAPK	YES			MELO3C002381.2_Cucum	42	T	VIITTNIEE	0.68	CKII	YES
Sweet11_AT3G48740__A	4	S	#NAME?	0.54	p38MAPK	YES			MELO3C002381.2_Cucum	73	T	NHQITDLNH	0.503	cdc2	YES
Sweet11_AT3G48740__A	21	S	LPEVSLDML	0.633	PKA	YES			Macma4_03_g20720_Mus	22	T	SKLGTAEKV	0.682	PKC	YES
Sweet11_AT3G48740__A	29	T	LKLGTVSSP	0.749	PKC	YES			OAY30643_Manihot_esc	22	S	NAKFSTSLT	0.892	unsp	YES
Sweet11_AT3G48740__A	29	T	LKLGTVSSP	0.546	cdc2	YES			OAY30643_Manihot_esc	24	S	KFSTSLTCG	0.73	unsp	YES
Sweet11_AT3G48740__A	31	S	LGTVSSPEP	0.714	unsp	YES			OAY30643_Manihot_esc	34	S	QEAASPQLN	0.883	unsp	YES
Sweet11_AT3G48740__A	31	S	LGTVSSPEP	0.503	CKII	YES			OAY30643_Manihot_esc	34	S	QEAASPQLN	0.508	p38MAPK	YES
Sweet11_AT3G48740__A	32	S	GTVSSPEPI	0.824	unsp	YES			Os11t0508600-01_Oryz	3	S	#NAME?	0.601	PKC	YES
Sweet11_AT3G48740__A	37	S	PEPISVVRQ	0.936	unsp	YES			Os11t0508600-01_Oryz	3	S	#NAME?	0.528	PKA	YES
Sweet11_AT3G48740__A	60	T	EDGQTPKHG	0.947	unsp	YES			Os11t0508600-01_Oryz	4	T	#NAME?	0.983	unsp	YES
Sweet11_AT3G48740__A	60	T	EDGQTPKHG	0.526	p38MAPK	YES			Os11t0508600-01_Oryz	10	T	KAVLTKEVE	0.818	unsp	YES
Sweet11_AT3G48740__A	60	T	EDGQTPKHG	0.519	cdc2	YES			Os11t0508600-01_Oryz	19	T	AATATGDDD	0.628	unsp	YES
Sweet11_AT3G48740__A	67	S	HGKQSSSAA	0.8	unsp	YES			Os11t0508600-01_Oryz	25	S	DDDHSAAGV	0.576	CKI	YES
Sweet11_AT3G48740__A	67	S	HGKQSSSAA	0.638	PKA	YES			Os11t0508600-01_Oryz	25	S	DDDHSAAGV	0.501	CKII	YES
Sweet11_AT3G48740__A	67	S	HGKQSSSAA	0.616	PKC	YES			Os11t0508600-01_Oryz	58	S	VDVESPPAE	0.801	unsp	YES
Sweet11_AT3G48740__A	68	S	GKQSSSAAA	0.559	PKC	YES			PGSC0003DMT400081206	15	T	RLENTETVV	0.645	unsp	YES
Sweet11_AT3G48740__A	69	S	KQSSSAAAT	0.523	unsp	YES			PGSC0003DMT400081206	15	T	RLENTETVV	0.518	CKII	YES
Sweet11_AT3G48740__A	73	T	SAAAT----	0.565	PKC	YES			PGSC0003DMT400081206	17	T	ENTETVVDE	0.662	unsp	YES
TraesCS6B02G015300_T	4	T	#NAME?	0.898	unsp	YES			PGSC0003DMT400081206	17	T	ENTETVVDE	0.557	CKII	YES
TraesCS6B02G015300_T	4	T	#NAME?	0.626	p38MAPK	YES			PGSC0003DMT400081206	26	S	ELKLSEEML	0.987	unsp	YES
TraesCS6B02G015300_T	36	T	IELNTPAAV	0.557	unsp	YES			PGSC0003DMT400081206	26	S	ELKLSEEML	0.573	CKII	YES
TraesCS6B02G015300_T	50	S	GNIVSCGSG	0.577	CKI	YES			PGSC0003DMT400081206	26	S	ELKLSEEML	0.526	CKI	YES
TraesCS6B02G015300_T	53	S	VSCGSGKTK	0.92	unsp	YES			PGSC0003DMT400081206	53	T	IPMVTAHEL	0.501	CKII	YES
TraesCS6B02G015300_T	53	S	VSCGSGKTK	0.82	PKC	YES			Prudul26B004276_Prun	29	T	QILSTTPEV	0.573	PKC	YES
TraesCS6B02G015300_T	60	S	TKEISVEKV	0.986	unsp	YES			Prudul26B004276_Prun	29	T	QILSTTPEV	0.566	CKII	YES
TraesCS6B02G015300_T	68	T	VDMATNVEH	0.553	CKII	YES			Prudul26B004276_Prun	30	T	ILSTTPEVE	0.796	unsp	YES
VIT_07s0104g01340_Vi	1	Y	#NAME?	0.824	unsp	YES			Prudul26B004276_Prun	43	S	AVAVSPHVN	0.553	unsp	YES
VIT_07s0104g01340_Vi	25	T	LVFPTLKKA	0.689	PKC	YES			Prudul26B004276_Prun	43	S	AVAVSPHVN	0.512	p38MAPK	YES
VIT_07s0104g01340_Vi	25	T	LVFPTLKKA	0.513	unsp	YES			Prudul26B004276_Prun	43	S	AVAVSPHVN	0.509	GSK3	YES
VIT_07s0104g01340_Vi	43	T	QPEDTAMTE	0.51	unsp	YES			Prudul26B004276_Prun	48	T	PHVNTDNEN	0.645	CKII	YES
VIT_07s0104g01340_Vi	46	T	DTAMTEGGA	0.839	unsp	YES			Prudul26B004276_Prun	56	T	NCEQTKDQY	0.835	unsp	YES
VIT_07s0104g01340_Vi	46	T	DTAMTEGGA	0.612	CKI	YES			Prudul26B004276_Prun	60	Y	TKDQYVHPQ	0.975	unsp	YES
VIT_07s0104g01340_Vi	58	S	AVEPSGE--	0.806	unsp	YES			Prudul26B004276_Prun	60	Y	TKDQYVHPQ	0.569	INSR	YES
VIT_07s0104g01340_Vi	58	S	AVEPSGE--	0.502	CKII	YES			Prudul26B004276_Prun	78	S	PSMPSQMVT	0.593	ATM	YES
Zm00001eb408900_Zea_	1	Y	#NAME?	0.827	unsp	YES			Prudul26B004276_Prun	78	S	PSMPSQMVT	0.534	DNAPK	YES
Zm00001eb408900_Zea_	5	T	YMNKTPVAA	0.822	unsp	YES			SETIT_022792mg_Setar	4	T	#NAME?	0.883	unsp	YES
Zm00001eb408900_Zea_	20	S	GKLPSAADE	0.797	unsp	YES			SETIT_022792mg_Setar	4	T	#NAME?	0.508	p38MAPK	YES
Zm00001eb408900_Zea_	42	S	PERTSGMHP	0.909	unsp	YES			SETIT_022792mg_Setar	32	S	IAKLSPALP	0.64	p38MAPK	YES
Zm00001eb408900_Zea_	42	S	PERTSGMHP	0.566	PKA	YES			SETIT_022792mg_Setar	40	S	PERSSGVHP	0.881	unsp	YES
Zm00001eb408900_Zea_	82	S	VSRHSPAV-	0.99	unsp	YES			SETIT_022792mg_Setar	63	T	VAAATRAAP	0.641	PKC	YES
Zm00001eb408900_Zea_	82	S	VSRHSPAV-	0.583	p38MAPK	YES			SETIT_022792mg_Setar	80	S	VSRQSPAVG	0.976	unsp	YES
Zm00001eb408900_Zea_	82	S	VSRHSPAV-	0.538	PKA	YES			SETIT_022792mg_Setar	80	S	VSRQSPAVG	0.557	p38MAPK	YES
Zm00001eb408900_Zea_	82	S	VSRHSPAV-	0.513	GSK3	YES			SORBI_3008G094400_So	4	T	#NAME?	0.725	unsp	YES
									SORBI_3008G094400_So	4	T	#NAME?	0.501	p38MAPK	YES
									SORBI_3008G094400_So	20	S	VKLPSAADE	0.958	unsp	YES
									SORBI_3008G094400_So	34	S	ITKLSPALP	0.602	p38MAPK	YES
									SORBI_3008G094400_So	34	S	ITKLSPALP	0.505	GSK3	YES
									SORBI_3008G094400_So	41	S	LPDRSSGVH	0.613	unsp	YES
									SORBI_3008G094400_So	42	S	PDRSSGVHR	0.54	PKA	YES
									SORBI_3008G094400_So	48	T	VHRATQMAA	0.666	unsp	YES
									SORBI_3008G094400_So	48	T	VHRATQMAA	0.559	DNAPK	YES
									SORBI_3008G094400_So	56	S	AVPASSCAA	0.683	unsp	YES
									SORBI_3008G094400_So	82	S	VSRQSPAVH	0.985	unsp	YES
									SORBI_3008G094400_So	82	S	VSRQSPAVH	0.614	p38MAPK	YES
									SWEET12_AT5G23660__A	2	Y	#NAME?	0.751	unsp	YES
									SWEET12_AT5G23660__A	5	T	KYCKTPSDL	0.74	unsp	YES
									SWEET12_AT5G23660__A	7	S	CKTPSDLVE	0.512	CKII	YES
									SWEET12_AT5G23660__A	31	T	VKLGTLTSP	0.763	PKC	YES
									SWEET12_AT5G23660__A	33	T	LGTLTSPEP	0.69	unsp	YES
									SWEET12_AT5G23660__A	41	T	PVAITVVRS	0.551	PKC	YES
									SWEET12_AT5G23660__A	67	S	GVRNSAATT	0.819	PKA	YES
									SWEET12_AT5G23660__A	70	T	NSAATT---	0.671	PKC	YES
									SWEET12_AT5G23660__A	71	T	SAATT----	0.574	PKC	YES
									Smechr0302406_Solanu	15	T	KLEITEIVV	0.542	CKII	YES
									Solyc05g024260.3_Sol	24	Y	SEQIYPVDS	0.664	unsp	YES
									Solyc05g024260.3_Sol	28	S	YPVDSEDVN	0.786	unsp	YES
									Solyc05g024260.3_Sol	28	S	YPVDSEDVN	0.543	CKII	YES
									Solyc05g024260.3_Sol	36	T	NFNDTEEIN	0.537	CKII	YES
									Solyc05g024260.3_Sol	73	T	QPFQTPVLV	0.954	unsp	YES
									Solyc05g024260.3_Sol	73	T	QPFQTPVLV	0.521	p38MAPK	YES
									VIT_17s0000g00820_Vi	3	S	#NAME?	0.654	PKC	YES
									VIT_17s0000g00820_Vi	3	S	#NAME?	0.619	PKA	YES
									VIT_17s0000g00820_Vi	4	T	#NAME?	0.823	unsp	YES
									VIT_17s0000g00820_Vi	4	T	#NAME?	0.514	cdk5	YES
									VIT_17s0000g00820_Vi	7	T	STPVTKEPK	0.594	PKC	YES
									VIT_17s0000g00820_Vi	27	T	NTNSTPEVH	0.525	p38MAPK	YES
									VIT_17s0000g00820_Vi	55	T	ARKETEHAE	0.602	unsp	YES
									VIT_17s0000g00820_Vi	55	T	ARKETEHAE	0.527	PKG	YES
									VIT_17s0000g00820_Vi	55	T	ARKETEHAE	0.515	CKII	YES
									VIT_17s0000g00820_Vi	61	S	HAEESMGGS	0.619	CKI	YES
									VIT_17s0000g00820_Vi	65	S	SMGGSNRV-	0.697	PKC	YES
									XP_004503779_Cicer_a	39	T	VDIETHGEK	0.581	PKC	YES
									XP_004503779_Cicer_a	39	T	VDIETHGEK	0.579	CKII	YES
									XP_004503779_Cicer_a	39	T	VDIETHGEK	0.524	unsp	YES
									Zm00001eb133100_Zea_	4	T	#NAME?	0.571	unsp	YES
									Zm00001eb133100_Zea_	19	S	GKLPSAADE	0.797	unsp	YES
									Zm00001eb133100_Zea_	30	T	VVNVTKLSP	0.568	PKC	YES
									Zm00001eb133100_Zea_	33	S	VTKLSPGRL	0.979	unsp	YES
									Zm00001eb133100_Zea_	33	S	VTKLSPGRL	0.599	p38MAPK	YES
									Zm00001eb133100_Zea_	33	S	VTKLSPGRL	0.567	cdk5	YES
									Zm00001eb133100_Zea_	33	S	VTKLSPGRL	0.508	GSK3	YES
									Zm00001eb133100_Zea_	48	T	AAVPTKSCA	0.614	PKC	YES
									Zm00001eb133100_Zea_	53	T	KSCATEAAA	0.7	PKC	YES
									Zm00001eb133100_Zea_	63	S	ATLPSRDVV	0.537	PKG	YES
									Zm00001eb133100_Zea_	63	S	ATLPSRDVV	0.506	PKA	YES
									Zm00001eb133100_Zea_	75	S	VNRHSPAVH	0.972	unsp	YES
									Zm00001eb133100_Zea_	75	S	VNRHSPAVH	0.541	PKA	YES
									Zm00001eb133100_Zea_	75	S	VNRHSPAVH	0.515	GSK3	YES

## Sheet: 1h
Supplementary Table 1h. List of predicted Glycosylation sites in A. AtSWEET11 and B. AtSWEET12 orthologs using NetOGlyc 4.0 server.
A. SWEET11 Orthologs											B. SWEET12 Orthologs
#seqname	source	feature	start	end	score	strand	frame	comment			#seqname	source	feature	start	end	score	strand	frame	comment
BRA018039_BRASSICA_RAPA	netOGlyc-4.0.0.13	CARBOHYD	6	6	0.564749	.	.	#POSITIVE			BRA018039_BRASSICA_RAPA	netOGlyc-4.0.0.13	CARBOHYD	6	6	0.564749	.	.	#POSITIVE
BRA018039_BRASSICA_RAPA	netOGlyc-4.0.0.13	CARBOHYD	40	40	0.628473	.	.	#POSITIVE			BRA018039_BRASSICA_RAPA	netOGlyc-4.0.0.13	CARBOHYD	40	40	0.628473	.	.	#POSITIVE
BRA018039_BRASSICA_RAPA	netOGlyc-4.0.0.13	CARBOHYD	70	70	0.633517	.	.	#POSITIVE			BRA018039_BRASSICA_RAPA	netOGlyc-4.0.0.13	CARBOHYD	70	70	0.633517	.	.	#POSITIVE
BRA018039_BRASSICA_RAPA	netOGlyc-4.0.0.13	CARBOHYD	71	71	0.691908	.	.	#POSITIVE			BRA018039_BRASSICA_RAPA	netOGlyc-4.0.0.13	CARBOHYD	71	71	0.691908	.	.	#POSITIVE
BRA018039_BRASSICA_RAPA	netOGlyc-4.0.0.13	CARBOHYD	72	72	0.5	.	.	#POSITIVE			BRA018039_BRASSICA_RAPA	netOGlyc-4.0.0.13	CARBOHYD	72	72	0.5	.	.	#POSITIVE
SSPON_02G00436801B_SACCHARUM_SPONTANEUM_215304	netOGlyc-4.0.0.13	CARBOHYD	5	5	0.684283	.	.	#POSITIVE			SSPON_02G00436801B_SACCHARUM_SPONTANEUM_215304	netOGlyc-4.0.0.13	CARBOHYD	5	5	0.684283	.	.	#POSITIVE
SSPON_02G00436801B_SACCHARUM_SPONTANEUM_215304	netOGlyc-4.0.0.13	CARBOHYD	42	42	0.612279	.	.	#POSITIVE			SSPON_02G00436801B_SACCHARUM_SPONTANEUM_215304	netOGlyc-4.0.0.13	CARBOHYD	42	42	0.612279	.	.	#POSITIVE
SSPON_02G00436801B_SACCHARUM_SPONTANEUM_215304	netOGlyc-4.0.0.13	CARBOHYD	49	49	0.694904	.	.	#POSITIVE			SSPON_02G00436801B_SACCHARUM_SPONTANEUM_215304	netOGlyc-4.0.0.13	CARBOHYD	49	49	0.694904	.	.	#POSITIVE
SSPON_02G00436801B_SACCHARUM_SPONTANEUM_215304	netOGlyc-4.0.0.13	CARBOHYD	60	60	0.707378	.	.	#POSITIVE			SSPON_02G00436801B_SACCHARUM_SPONTANEUM_215304	netOGlyc-4.0.0.13	CARBOHYD	60	60	0.707378	.	.	#POSITIVE
SSPON_02G00436801B_SACCHARUM_SPONTANEUM_215304	netOGlyc-4.0.0.13	CARBOHYD	69	69	0.607117	.	.	#POSITIVE			SSPON_02G00436801B_SACCHARUM_SPONTANEUM_215304	netOGlyc-4.0.0.13	CARBOHYD	69	69	0.607117	.	.	#POSITIVE
SSPON_02G00436801B_SACCHARUM_SPONTANEUM_215304	netOGlyc-4.0.0.13	CARBOHYD	82	82	0.695567	.	.	#POSITIVE			SSPON_02G00436801B_SACCHARUM_SPONTANEUM_215304	netOGlyc-4.0.0.13	CARBOHYD	82	82	0.695567	.	.	#POSITIVE
SSPON_02G00436801B_SACCHARUM_SPONTANEUM_215304	netOGlyc-4.0.0.13	CARBOHYD	85	85	0.704064	.	.	#POSITIVE			SSPON_02G00436801B_SACCHARUM_SPONTANEUM_215304	netOGlyc-4.0.0.13	CARBOHYD	85	85	0.704064	.	.	#POSITIVE
TRAESCS6B02G015300_TRITICUM_AESTIVUM	netOGlyc-4.0.0.13	CARBOHYD	4	4	0.841728	.	.	#POSITIVE			TRAESCS6B02G015300_TRITICUM_AESTIVUM	netOGlyc-4.0.0.13	CARBOHYD	4	4	0.841728	.	.	#POSITIVE
BO8G077260_BRASSICA_OLERACEA	netOGlyc-4.0.0.13	CARBOHYD	5	5	0.654277	.	.	#POSITIVE			BO8G077260_BRASSICA_OLERACEA	netOGlyc-4.0.0.13	CARBOHYD	5	5	0.654277	.	.	#POSITIVE
BO8G077260_BRASSICA_OLERACEA	netOGlyc-4.0.0.13	CARBOHYD	39	39	0.609287	.	.	#POSITIVE			BO8G077260_BRASSICA_OLERACEA	netOGlyc-4.0.0.13	CARBOHYD	39	39	0.609287	.	.	#POSITIVE
BO8G077260_BRASSICA_OLERACEA	netOGlyc-4.0.0.13	CARBOHYD	69	69	0.682204	.	.	#POSITIVE			BO8G077260_BRASSICA_OLERACEA	netOGlyc-4.0.0.13	CARBOHYD	69	69	0.682204	.	.	#POSITIVE
BO8G077260_BRASSICA_OLERACEA	netOGlyc-4.0.0.13	CARBOHYD	70	70	0.690922	.	.	#POSITIVE			BO8G077260_BRASSICA_OLERACEA	netOGlyc-4.0.0.13	CARBOHYD	70	70	0.690922	.	.	#POSITIVE
BO8G077260_BRASSICA_OLERACEA	netOGlyc-4.0.0.13	CARBOHYD	71	71	0.554856	.	.	#POSITIVE			BO8G077260_BRASSICA_OLERACEA	netOGlyc-4.0.0.13	CARBOHYD	71	71	0.554856	.	.	#POSITIVE
A01_VARUNA_G2500_BRASSICA_JUNCEA_215312	netOGlyc-4.0.0.13	CARBOHYD	6	6	0.565154	.	.	#POSITIVE			A01_VARUNA_G2500_BRASSICA_JUNCEA_215312	netOGlyc-4.0.0.13	CARBOHYD	6	6	0.565154	.	.	#POSITIVE
A01_VARUNA_G2500_BRASSICA_JUNCEA_215312	netOGlyc-4.0.0.13	CARBOHYD	40	40	0.605845	.	.	#POSITIVE			A01_VARUNA_G2500_BRASSICA_JUNCEA_215312	netOGlyc-4.0.0.13	CARBOHYD	40	40	0.605845	.	.	#POSITIVE
A01_VARUNA_G2500_BRASSICA_JUNCEA_215312	netOGlyc-4.0.0.13	CARBOHYD	70	70	0.681035	.	.	#POSITIVE			A01_VARUNA_G2500_BRASSICA_JUNCEA_215312	netOGlyc-4.0.0.13	CARBOHYD	70	70	0.681035	.	.	#POSITIVE
A01_VARUNA_G2500_BRASSICA_JUNCEA_215312	netOGlyc-4.0.0.13	CARBOHYD	71	71	0.690027	.	.	#POSITIVE			A01_VARUNA_G2500_BRASSICA_JUNCEA_215312	netOGlyc-4.0.0.13	CARBOHYD	71	71	0.690027	.	.	#POSITIVE
A01_VARUNA_G2500_BRASSICA_JUNCEA_215312	netOGlyc-4.0.0.13	CARBOHYD	72	72	0.55367	.	.	#POSITIVE			A01_VARUNA_G2500_BRASSICA_JUNCEA_215312	netOGlyc-4.0.0.13	CARBOHYD	72	72	0.55367	.	.	#POSITIVE
BNAC08G20440D_BRASSICA_NAPUS_215289	netOGlyc-4.0.0.13	CARBOHYD	6	6	0.573377	.	.	#POSITIVE			BNAC08G20440D_BRASSICA_NAPUS_215289	netOGlyc-4.0.0.13	CARBOHYD	6	6	0.573377	.	.	#POSITIVE
BNAC08G20440D_BRASSICA_NAPUS_215289	netOGlyc-4.0.0.13	CARBOHYD	40	40	0.622655	.	.	#POSITIVE			BNAC08G20440D_BRASSICA_NAPUS_215289	netOGlyc-4.0.0.13	CARBOHYD	40	40	0.622655	.	.	#POSITIVE
SECCE1RV1G0007860_SECALE_CEREALE_215296	netOGlyc-4.0.0.13	CARBOHYD	4	4	0.948129	.	.	#POSITIVE			SECCE1RV1G0007860_SECALE_CEREALE_215296	netOGlyc-4.0.0.13	CARBOHYD	4	4	0.948129	.	.	#POSITIVE
SECCE1RV1G0007860_SECALE_CEREALE_215296	netOGlyc-4.0.0.13	CARBOHYD	17	17	0.542503	.	.	#POSITIVE			SECCE1RV1G0007860_SECALE_CEREALE_215296	netOGlyc-4.0.0.13	CARBOHYD	17	17	0.542503	.	.	#POSITIVE
SECCE1RV1G0007860_SECALE_CEREALE_215296	netOGlyc-4.0.0.13	CARBOHYD	69	69	0.5	.	.	#POSITIVE			SECCE1RV1G0007860_SECALE_CEREALE_215296	netOGlyc-4.0.0.13	CARBOHYD	69	69	0.5	.	.	#POSITIVE
SECCE1RV1G0007890_SECALE_CEREALE_215296	netOGlyc-4.0.0.13	CARBOHYD	4	4	0.948129	.	.	#POSITIVE			SECCE1RV1G0007890_SECALE_CEREALE_215296	netOGlyc-4.0.0.13	CARBOHYD	4	4	0.948129	.	.	#POSITIVE
SECCE1RV1G0007890_SECALE_CEREALE_215296	netOGlyc-4.0.0.13	CARBOHYD	17	17	0.542503	.	.	#POSITIVE			SECCE1RV1G0007890_SECALE_CEREALE_215296	netOGlyc-4.0.0.13	CARBOHYD	17	17	0.542503	.	.	#POSITIVE
SECCE1RV1G0007890_SECALE_CEREALE_215296	netOGlyc-4.0.0.13	CARBOHYD	69	69	0.5	.	.	#POSITIVE			SECCE1RV1G0007890_SECALE_CEREALE_215296	netOGlyc-4.0.0.13	CARBOHYD	69	69	0.5	.	.	#POSITIVE
FVH4_5G08970_FRAGARIA_VESCA_213310	netOGlyc-4.0.0.13	CARBOHYD	46	46	0.530486	.	.	#POSITIVE			FVH4_5G08970_FRAGARIA_VESCA_213310	netOGlyc-4.0.0.13	CARBOHYD	46	46	0.530486	.	.	#POSITIVE
SWEET11_AT3G48740__ARABIDOPSIS_215289	netOGlyc-4.0.0.13	CARBOHYD	3	3	0.672337	.	.	#POSITIVE			SWEET11_AT3G48740__ARABIDOPSIS_215289	netOGlyc-4.0.0.13	CARBOHYD	3	3	0.672337	.	.	#POSITIVE
SWEET11_AT3G48740__ARABIDOPSIS_215289	netOGlyc-4.0.0.13	CARBOHYD	4	4	0.896532	.	.	#POSITIVE			SWEET11_AT3G48740__ARABIDOPSIS_215289	netOGlyc-4.0.0.13	CARBOHYD	4	4	0.896532	.	.	#POSITIVE
SWEET11_AT3G48740__ARABIDOPSIS_215289	netOGlyc-4.0.0.13	CARBOHYD	37	37	0.519511	.	.	#POSITIVE			SWEET11_AT3G48740__ARABIDOPSIS_215289	netOGlyc-4.0.0.13	CARBOHYD	37	37	0.519511	.	.	#POSITIVE
SWEET11_AT3G48740__ARABIDOPSIS_215289	netOGlyc-4.0.0.13	CARBOHYD	46	46	0.519245	.	.	#POSITIVE			SWEET11_AT3G48740__ARABIDOPSIS_215289	netOGlyc-4.0.0.13	CARBOHYD	46	46	0.519245	.	.	#POSITIVE
SWEET11_AT3G48740__ARABIDOPSIS_215289	netOGlyc-4.0.0.13	CARBOHYD	60	60	0.680551	.	.	#POSITIVE			SWEET11_AT3G48740__ARABIDOPSIS_215289	netOGlyc-4.0.0.13	CARBOHYD	60	60	0.680551	.	.	#POSITIVE
SWEET11_AT3G48740__ARABIDOPSIS_215289	netOGlyc-4.0.0.13	CARBOHYD	67	67	0.820476	.	.	#POSITIVE			SWEET11_AT3G48740__ARABIDOPSIS_215289	netOGlyc-4.0.0.13	CARBOHYD	67	67	0.820476	.	.	#POSITIVE
SWEET11_AT3G48740__ARABIDOPSIS_215289	netOGlyc-4.0.0.13	CARBOHYD	68	68	0.794799	.	.	#POSITIVE			SWEET11_AT3G48740__ARABIDOPSIS_215289	netOGlyc-4.0.0.13	CARBOHYD	68	68	0.794799	.	.	#POSITIVE
SWEET11_AT3G48740__ARABIDOPSIS_215289	netOGlyc-4.0.0.13	CARBOHYD	69	69	0.762882	.	.	#POSITIVE			SWEET11_AT3G48740__ARABIDOPSIS_215289	netOGlyc-4.0.0.13	CARBOHYD	69	69	0.762882	.	.	#POSITIVE
HORVU1HR1G010210_HORDEUM_VULGARE	netOGlyc-4.0.0.13	CARBOHYD	4	4	0.903055	.	.	#POSITIVE			HORVU1HR1G010210_HORDEUM_VULGARE	netOGlyc-4.0.0.13	CARBOHYD	4	4	0.903055	.	.	#POSITIVE
HORVU1HR1G010210_HORDEUM_VULGARE	netOGlyc-4.0.0.13	CARBOHYD	17	17	0.506426	.	.	#POSITIVE			HORVU1HR1G010210_HORDEUM_VULGARE	netOGlyc-4.0.0.13	CARBOHYD	17	17	0.506426	.	.	#POSITIVE
HORVU1HR1G010210_HORDEUM_VULGARE	netOGlyc-4.0.0.13	CARBOHYD	45	45	0.514069	.	.	#POSITIVE			HORVU1HR1G010210_HORDEUM_VULGARE	netOGlyc-4.0.0.13	CARBOHYD	45	45	0.514069	.	.	#POSITIVE
OS12G0476200_ORYZA_SATIVA_215296	netOGlyc-4.0.0.13	CARBOHYD	5	5	0.756948	.	.	#POSITIVE			OS12G0476200_ORYZA_SATIVA_215296	netOGlyc-4.0.0.13	CARBOHYD	5	5	0.756948	.	.	#POSITIVE
ZM00001EB408900_ZEA_MAYS_215301	netOGlyc-4.0.0.13	CARBOHYD	48	48	0.667314	.	.	#POSITIVE			ZM00001EB408900_ZEA_MAYS_215301	netOGlyc-4.0.0.13	CARBOHYD	48	48	0.667314	.	.	#POSITIVE

## Sheet: 1i
Supplementary Table 1i. The evolutionary history was inferred using the Neighbor-Joining method [1] A. AtSWEE11 and B. AtSWEET12 orthologs. The bootstrap consensus tree inferred from 1000 replicates [2] is taken to represent the evolutionary history of the taxa analyzed [2]. Branches corresponding to partitions reproduced in less than 50% bootstrap replicates are collapsed. The percentage of repl…
A.															B.
1. Saitou N. and Nei M. (1987). The neighbor-joining method: A new method for reconstructing phylogenetic trees. Molecular Biology and Evolution 4:406-425.
2. Felsenstein J. (1985). Confidence limits on phylogenies: An approach using the bootstrap. Evolution 39:783-791.
3. Nei M. and Kumar S. (2000). Molecular Evolution and Phylogenetics. Oxford University Press, New York.
4. Kumar S., Stecher G., Li M., Knyaz C., and Tamura K. (2018). MEGA X: Molecular Evolutionary Genetics Analysis across computing platforms. Molecular Biology and Evolution 35:1547-1549.

## Sheet: 1j
Supplementary Table 1j. Flowchart for identifying the orthologous genes.
